# Supplementary material for: Strong-correlation induced high-mobility electrons in Dirac semimetal of perovskite oxide
Source: Nat Commun. 2019 Jan 21;10:362. doi: 10.1038/s41467-018-08149-y (PMC6341165; doi:10.1038/s41467-018-08149-y)
Supplement: Supplementary file 4 — Supplementary Data 1 [file 41467_2018_8149_MOESM4_ESM.xlsx]

## Sheet: Sheet1
high field oscillation
theta	Effective mass	standard deviation
0	0.31	0.04
20	0.2	0.03
low-field oscillation
theta	effective mass	standard deviation
40	0.11	0.04
60	0.1	0.04
90	0.12	0.04
