# Supplementary material for: Strong-correlation induced high-mobility electrons in Dirac semimetal of perovskite oxide
Source: Nat Commun. 2019 Jan 21;10:362. doi: 10.1038/s41467-018-08149-y (PMC6341165; doi:10.1038/s41467-018-08149-y)
Supplement: Supplementary file 5 — Supplementary Data 2 [file 41467_2018_8149_MOESM5_ESM.cif]

 
data_CaIrO3-300K-Pbnm
 
_audit_creation_method            'SHELXL-2018/3'
_shelx_SHELXL_version_number      '2018/3'
_chemical_name_systematic         ?
_chemical_name_common             ?
_chemical_melting_point           ?
_chemical_formula_moiety      'Ca Ir O3'
_chemical_formula_sum         'Ca Ir O3'
_chemical_formula_weight          280.28

loop_
 _atom_type_symbol
 _atom_type_description
 _atom_type_scat_dispersion_real
 _atom_type_scat_dispersion_imag
 _atom_type_scat_source
 'O'  'O'   0.0106   0.0060
 'International Tables Vol C Tables 4.2.6.8 and 6.1.1.4'
 'Ca'  'Ca'   0.2262   0.3064
 'International Tables Vol C Tables 4.2.6.8 and 6.1.1.4'
 'Ir'  'Ir'  -1.4442   7.9887
 'International Tables Vol C Tables 4.2.6.8 and 6.1.1.4'
 
_space_group_crystal_system      'orthorhombic'
_space_group_IT_number            62
_space_group_name_H-M_alt        'P b n m'
_space_group_name_Hall           '-P 2c 2ab'
 
_shelx_space_group_comment
;
The symmetry employed for this shelxl refinement is uniquely defined
by the following loop, which should always be used as a source of
symmetry information in preference to the above space-group names.
They are only intended as comments.
;
 
loop_
 _space_group_symop_operation_xyz
 'x, y, z'
 'x, y, -z+1/2'
 'x+1/2, -y+1/2, z+1/2'
 'x+1/2, -y+1/2, -z'
 '-x, -y, -z'
 '-x, -y, z-1/2'
 '-x-1/2, y-1/2, -z-1/2'
 '-x-1/2, y-1/2, z'
 
_cell_length_a                    5.3597(5)
_cell_length_b                    5.6131(4)
_cell_length_c                    7.6824(8)
_cell_angle_alpha                 90
_cell_angle_beta                  90
_cell_angle_gamma                 90
_cell_volume                      231.12(4)
_cell_formula_units_Z             4
_cell_measurement_temperature     300
_cell_measurement_reflns_used     14436
_cell_measurement_theta_min       4.637
_cell_measurement_theta_max       40.984
 
_exptl_crystal_description       'block'
_exptl_crystal_colour            'black'
_exptl_crystal_density_meas       ?
_exptl_crystal_density_method     ?
_exptl_crystal_density_diffrn     8.055
_exptl_crystal_F_000              484
_exptl_transmission_factor_min    ?
_exptl_transmission_factor_max    ?
_exptl_crystal_size_max           0.140
_exptl_crystal_size_mid           0.110
_exptl_crystal_size_min           0.090
_exptl_absorpt_coefficient_mu     59.687
_shelx_estimated_absorpt_T_min    0.044
_shelx_estimated_absorpt_T_max    0.075
_exptl_absorpt_correction_type   'analytical'
_exptl_absorpt_correction_T_min   0.01118
_exptl_absorpt_correction_T_max   0.09737
_exptl_absorpt_process_details
;
 Analytical Absorption Correction Program, 
 N.W. Alcock (1970). Cryst. Computing, 271.
;
_exptl_absorpt_special_details    ?
_diffrn_ambient_temperature       300
_diffrn_radiation_wavelength      0.71073
_diffrn_radiation_type            MoK\a
_diffrn_source                   'fine-focus rotating ande'
_diffrn_measurement_device_type  'Rigaku AFC-8 with Saturn70 CCD'
_diffrn_measurement_method       '\w-scan'
_diffrn_detector_area_resol_mean  7.31
_diffrn_reflns_number             14436
_diffrn_reflns_av_unetI/netI      0.0467
_diffrn_reflns_av_R_equivalents   0.1558
_diffrn_reflns_limit_h_min        -9
_diffrn_reflns_limit_h_max        9
_diffrn_reflns_limit_k_min        -10
_diffrn_reflns_limit_k_max        10
_diffrn_reflns_limit_l_min        -14
_diffrn_reflns_limit_l_max        14
_diffrn_reflns_theta_min          4.637
_diffrn_reflns_theta_max          40.984
_diffrn_reflns_theta_full         25.242
_diffrn_measured_fraction_theta_max   0.998
_diffrn_measured_fraction_theta_full  1.000
_diffrn_reflns_Laue_measured_fraction_max    0.998
_diffrn_reflns_Laue_measured_fraction_full   1.000
_diffrn_reflns_point_group_measured_fraction_max   0.998
_diffrn_reflns_point_group_measured_fraction_full  1.000
_reflns_number_total              799
_reflns_number_gt                 690
_reflns_threshold_expression      'I > 2\s(I)'
_reflns_Friedel_coverage          0.000
_reflns_Friedel_fraction_max      .
_reflns_Friedel_fraction_full     .
 
_reflns_special_details
;
 Reflections were merged by SHELXL according to the crystal
 class for the calculation of statistics and refinement.
 
 _reflns_Friedel_fraction is defined as the number of unique
 Friedel pairs measured divided by the number that would be
 possible theoretically, ignoring centric projections and
 systematic absences.
;
 
_computing_data_collection      'CrystalClear'
_computing_cell_refinement      'HKL2000'
_computing_data_reduction       'HKL2000'
_computing_structure_solution   'SHELXT-2018/2'
_computing_structure_refinement 'SHELXL-2018/3 (Sheldrick, 2018)'
_computing_molecular_graphics   'SHELXLE'
_computing_publication_material 'SHELXL-2018/3 (Sheldrick, 2018)'
_refine_special_details           ?
_refine_ls_structure_factor_coef  Fsqd
_refine_ls_matrix_type            full
_refine_ls_weighting_scheme       calc
_refine_ls_weighting_details
'w=1/[\s^2^(Fo^2^)+(0.0881P)^2^+0.1552P] where P=(Fo^2^+2Fc^2^)/3'
_atom_sites_solution_primary      iterative
_atom_sites_solution_secondary    difmap
_atom_sites_solution_hydrogens    .
_refine_ls_hydrogen_treatment     undef
_refine_ls_extinction_method      'SHELXL-2018/3 (Sheldrick 2018)'
_refine_ls_extinction_coef        0.031(3)
_refine_ls_extinction_expression
 'Fc^*^=kFc[1+0.001xFc^2^\l^3^/sin(2\q)]^-1/4^'
_refine_ls_number_reflns          799
_refine_ls_number_parameters      29
_refine_ls_number_restraints      0
_refine_ls_R_factor_all           0.0540
_refine_ls_R_factor_gt            0.0516
_refine_ls_wR_factor_ref          0.1440
_refine_ls_wR_factor_gt           0.1371
_refine_ls_goodness_of_fit_ref    1.147
_refine_ls_restrained_S_all       1.147
_refine_ls_shift/su_max           0.000
_refine_ls_shift/su_mean          0.000
 
loop_
 _atom_site_label
 _atom_site_type_symbol
 _atom_site_fract_x
 _atom_site_fract_y
 _atom_site_fract_z
 _atom_site_U_iso_or_equiv
 _atom_site_adp_type
 _atom_site_occupancy
 _atom_site_site_symmetry_order  
 _atom_site_calc_flag
 _atom_site_refinement_flags_posn
 _atom_site_refinement_flags_adp
 _atom_site_refinement_flags_occupancy
 _atom_site_disorder_assembly
 _atom_site_disorder_group
Ir Ir 0.000000 0.000000 0.000000 0.01334(17) Uani 1 2 d S . P . .
Ca Ca 0.48318(12) 0.0604(2) 0.250000 0.0173(2) Uani 1 2 d S T P . .
O1 O 0.6036(5) 0.4650(5) 0.250000 0.0177(4) Uani 1 2 d S T P . .
O2 O 0.1933(3) 0.3011(4) 0.0522(2) 0.0178(3) Uani 1 1 d . . . . .
 
loop_
 _atom_site_aniso_label
 _atom_site_aniso_U_11
 _atom_site_aniso_U_22
 _atom_site_aniso_U_33
 _atom_site_aniso_U_23
 _atom_site_aniso_U_13
 _atom_site_aniso_U_12
Ir 0.0146(3) 0.0180(3) 0.0075(3) -0.00002(3) -0.00002(2) -0.00005(3)
Ca 0.0182(3) 0.0215(5) 0.0122(3) 0.000 0.000 -0.0009(2)
O1 0.0193(10) 0.0250(11) 0.0088(8) 0.000 0.000 -0.0002(9)
O2 0.0184(7) 0.0218(7) 0.0133(6) -0.0012(5) 0.0019(5) -0.0028(6)
 
_geom_special_details
;
 All esds (except the esd in the dihedral angle between two l.s. planes)
 are estimated using the full covariance matrix.  The cell esds are taken
 into account individually in the estimation of esds in distances, angles
 and torsion angles; correlations between esds in cell parameters are only
 used when they are defined by crystal symmetry.  An approximate (isotropic)
 treatment of cell esds is used for estimating esds involving l.s. planes.
;
 
loop_
 _geom_bond_atom_site_label_1
 _geom_bond_atom_site_label_2
 _geom_bond_distance
 _geom_bond_site_symmetry_2
 _geom_bond_publ_flag
Ir O1 2.0089(9) 7_656 ?
Ir O1 2.0089(9) 3_454 ?
Ir O2 2.0228(19) . ?
Ir O2 2.0228(19) 5 ?
Ir O2 2.0269(18) 8_655 ?
Ir O2 2.0269(18) 4_455 ?
Ir Ca 3.1283(10) 7_656 ?
Ir Ca 3.1283(10) 3_454 ?
Ir Ca 3.2419(6) . ?
Ir Ca 3.2419(6) 5 ?
Ir Ca 3.3877(6) 5_655 ?
Ir Ca 3.3877(6) 1_455 ?
Ca O1 2.279(3) 7_756 ?
Ca O2 2.307(2) 8_655 ?
Ca O2 2.307(2) 7_656 ?
Ca O1 2.361(3) . ?
Ca O2 2.559(2) 2 ?
Ca O2 2.559(2) . ?
Ca O2 2.6951(19) 3 ?
Ca O2 2.6951(19) 4 ?
 
loop_
 _geom_angle_atom_site_label_1
 _geom_angle_atom_site_label_2
 _geom_angle_atom_site_label_3
 _geom_angle
 _geom_angle_site_symmetry_1
 _geom_angle_site_symmetry_3
 _geom_angle_publ_flag
O1 Ir O1 180.0 7_656 3_454 ?
O1 Ir O2 91.94(9) 7_656 . ?
O1 Ir O2 88.06(9) 3_454 . ?
O1 Ir O2 88.06(9) 7_656 5 ?
O1 Ir O2 91.94(9) 3_454 5 ?
O2 Ir O2 180.0 . 5 ?
O1 Ir O2 88.92(9) 7_656 8_655 ?
O1 Ir O2 91.08(9) 3_454 8_655 ?
O2 Ir O2 90.32(3) . 8_655 ?
O2 Ir O2 89.68(3) 5 8_655 ?
O1 Ir O2 91.08(9) 7_656 4_455 ?
O1 Ir O2 88.92(9) 3_454 4_455 ?
O2 Ir O2 89.68(3) . 4_455 ?
O2 Ir O2 90.32(3) 5 4_455 ?
O2 Ir O2 180.00(6) 8_655 4_455 ?
O1 Ir Ca 48.99(8) 7_656 7_656 ?
O1 Ir Ca 131.01(8) 3_454 7_656 ?
O2 Ir Ca 121.51(5) . 7_656 ?
O2 Ir Ca 58.49(5) 5 7_656 ?
O2 Ir Ca 54.60(5) 8_655 7_656 ?
O2 Ir Ca 125.40(5) 4_455 7_656 ?
O1 Ir Ca 131.01(8) 7_656 3_454 ?
O1 Ir Ca 48.99(8) 3_454 3_454 ?
O2 Ir Ca 58.49(5) . 3_454 ?
O2 Ir Ca 121.51(5) 5 3_454 ?
O2 Ir Ca 125.40(5) 8_655 3_454 ?
O2 Ir Ca 54.60(5) 4_455 3_454 ?
Ca Ir Ca 180.00(4) 7_656 3_454 ?
O1 Ir Ca 70.41(8) 7_656 . ?
O1 Ir Ca 109.59(8) 3_454 . ?
O2 Ir Ca 52.12(6) . . ?
O2 Ir Ca 127.88(6) 5 . ?
O2 Ir Ca 44.97(5) 8_655 . ?
O2 Ir Ca 135.03(5) 4_455 . ?
Ca Ir Ca 72.285(16) 7_656 . ?
Ca Ir Ca 107.715(16) 3_454 . ?
O1 Ir Ca 109.59(8) 7_656 5 ?
O1 Ir Ca 70.41(8) 3_454 5 ?
O2 Ir Ca 127.88(6) . 5 ?
O2 Ir Ca 52.12(6) 5 5 ?
O2 Ir Ca 135.03(5) 8_655 5 ?
O2 Ir Ca 44.97(5) 4_455 5 ?
Ca Ir Ca 107.715(16) 7_656 5 ?
Ca Ir Ca 72.285(16) 3_454 5 ?
Ca Ir Ca 180.0 . 5 ?
O1 Ir Ca 139.31(8) 7_656 5_655 ?
O1 Ir Ca 40.69(8) 3_454 5_655 ?
O2 Ir Ca 77.12(5) . 5_655 ?
O2 Ir Ca 102.88(5) 5 5_655 ?
O2 Ir Ca 52.70(5) 8_655 5_655 ?
O2 Ir Ca 127.30(5) 4_455 5_655 ?
Ca Ir Ca 104.216(18) 7_656 5_655 ?
Ca Ir Ca 75.784(18) 3_454 5_655 ?
Ca Ir Ca 72.131(10) . 5_655 ?
Ca Ir Ca 107.869(10) 5 5_655 ?
O1 Ir Ca 40.69(8) 7_656 1_455 ?
O1 Ir Ca 139.31(8) 3_454 1_455 ?
O2 Ir Ca 102.88(5) . 1_455 ?
O2 Ir Ca 77.12(5) 5 1_455 ?
O2 Ir Ca 127.30(5) 8_655 1_455 ?
O2 Ir Ca 52.70(5) 4_455 1_455 ?
Ca Ir Ca 75.784(18) 7_656 1_455 ?
Ca Ir Ca 104.216(18) 3_454 1_455 ?
Ca Ir Ca 107.869(10) . 1_455 ?
Ca Ir Ca 72.131(10) 5 1_455 ?
Ca Ir Ca 180.00(4) 5_655 1_455 ?
O1 Ca O2 104.50(8) 7_756 8_655 ?
O1 Ca O2 104.50(8) 7_756 7_656 ?
O2 Ca O2 82.40(10) 8_655 7_656 ?
O1 Ca O1 87.72(8) 7_756 . ?
O2 Ca O1 135.96(6) 8_655 . ?
O2 Ca O1 135.96(6) 7_656 . ?
O1 Ca O2 135.57(6) 7_756 2 ?
O2 Ca O2 118.38(4) 8_655 2 ?
O2 Ca O2 72.12(4) 7_656 2 ?
O1 Ca O2 70.00(7) . 2 ?
O1 Ca O2 135.57(6) 7_756 . ?
O2 Ca O2 72.12(4) 8_655 . ?
O2 Ca O2 118.38(4) 7_656 . ?
O1 Ca O2 70.00(7) . . ?
O2 Ca O2 72.85(8) 2 . ?
O1 Ca O2 70.21(5) 7_756 3 ?
O2 Ca O2 157.04(6) 8_655 3 ?
O2 Ca O2 77.64(7) 7_656 3 ?
O1 Ca O2 66.94(5) . 3 ?
O2 Ca O2 65.79(3) 2 3 ?
O2 Ca O2 127.80(5) . 3 ?
O1 Ca O2 70.21(5) 7_756 4 ?
O2 Ca O2 77.64(7) 8_655 4 ?
O2 Ca O2 157.04(6) 7_656 4 ?
O1 Ca O2 66.94(5) . 4 ?
O2 Ca O2 127.80(5) 2 4 ?
O2 Ca O2 65.79(3) . 4 ?
O2 Ca O2 118.96(8) 3 4 ?
O1 Ca Ir 99.05(6) 7_756 3 ?
O2 Ca Ir 156.04(5) 8_655 3 ?
O2 Ca Ir 96.03(5) 7_656 3 ?
O1 Ca Ir 39.95(3) . 3 ?
O2 Ca Ir 40.21(4) 2 3 ?
O2 Ca Ir 88.02(5) . 3 ?
O2 Ca Ir 39.78(4) 3 3 ?
O2 Ca Ir 106.82(6) 4 3 ?
O1 Ca Ir 99.05(6) 7_756 4 ?
O2 Ca Ir 96.03(5) 8_655 4 ?
O2 Ca Ir 156.04(5) 7_656 4 ?
O1 Ca Ir 39.95(3) . 4 ?
O2 Ca Ir 88.02(5) 2 4 ?
O2 Ca Ir 40.21(4) . 4 ?
O2 Ca Ir 106.82(6) 3 4 ?
O2 Ca Ir 39.78(4) 4 4 ?
Ir Ca Ir 75.75(3) 3 4 ?
O1 Ca Ir 138.75(4) 7_756 . ?
O2 Ca Ir 38.39(5) 8_655 . ?
O2 Ca Ir 89.81(5) 7_656 . ?
O1 Ca Ir 108.60(6) . . ?
O2 Ca Ir 85.53(4) 2 . ?
O2 Ca Ir 38.60(4) . . ?
O2 Ca Ir 150.97(5) 3 . ?
O2 Ca Ir 81.59(4) 4 . ?
Ir Ca Ir 117.98(3) 3 . ?
Ir Ca Ir 75.035(14) 4 . ?
O1 Ca Ir 138.75(4) 7_756 2 ?
O2 Ca Ir 89.81(5) 8_655 2 ?
O2 Ca Ir 38.39(5) 7_656 2 ?
O1 Ca Ir 108.60(6) . 2 ?
O2 Ca Ir 38.60(4) 2 2 ?
O2 Ca Ir 85.53(4) . 2 ?
O2 Ca Ir 81.59(4) 3 2 ?
O2 Ca Ir 150.97(5) 4 2 ?
Ir Ca Ir 75.035(14) 3 2 ?
Ir Ca Ir 117.98(3) 4 2 ?
Ir Ca Ir 72.659(16) . 2 ?
Ir O1 Ir 145.90(16) 4 3 ?
Ir O1 Ca 104.22(8) 4 7_766 ?
Ir O1 Ca 104.22(8) 3 7_766 ?
Ir O1 Ca 91.06(8) 4 . ?
Ir O1 Ca 91.06(8) 3 . ?
Ca O1 Ca 119.46(13) 7_766 . ?
Ir O2 Ir 146.76(10) . 4 ?
Ir O2 Ca 116.59(8) . 7_666 ?
Ir O2 Ca 96.63(8) 4 7_666 ?
Ir O2 Ca 89.28(7) . . ?
Ir O2 Ca 85.19(7) 4 . ?
Ca O2 Ca 101.01(6) 7_666 . ?
Ir O2 Ca 81.73(6) . 3_454 ?
Ir O2 Ca 90.55(7) 4 3_454 ?
Ca O2 Ca 102.36(7) 7_666 3_454 ?
Ca O2 Ca 156.57(8) . 3_454 ?
 
_refine_diff_density_max    7.930
_refine_diff_density_min   -3.245
_refine_diff_density_rms    1.268

_shelx_res_file
;
TITL CaIrO3 at 300 K in Pbnm
    CaIrO3_300K_Pbnm.res
    created by SHELXL-2018/3 at 16:33:04 on 13-Jun-2018
CELL 0.71073 5.3597 5.6131 7.6824 90 90 90
ZERR 4 0.0005 0.0004 0.0008 0 0 0
LATT 1
SYMM x, y, -z+1/2
SYMM x+1/2, -y+1/2, z+1/2
SYMM x+1/2, -y+1/2, -z
SFAC O Ca Ir
UNIT 12 4 4
L.S. 10
LIST 6
FMAP 2
PLAN 10
TEMP 27
SIZE 0.14 0.11 0.09
REM Black, Block
ACTA
WGHT    0.088100    0.155200
EXTI    0.031190
FVAR       0.49287
IR    3    0.000000    0.000000    0.000000    10.50000    0.01457    0.01798 =
         0.00746   -0.00002   -0.00002   -0.00005
CA    2    0.483176    0.060376    0.250000    10.50000    0.01821    0.02155 =
         0.01215    0.00000    0.00000   -0.00094
O1    1    0.603607    0.464994    0.250000    10.50000    0.01934    0.02501 =
         0.00882    0.00000    0.00000   -0.00020
O2    1    0.193341    0.301138    0.052207    11.00000    0.01842    0.02178 =
         0.01328   -0.00122    0.00188   -0.00285
HKLF 4


REM  CaIrO3 at 300 K in Pbnm
REM wR2 = 0.1440, GooF = S = 1.147, Restrained GooF = 1.147 for all data
REM R1 = 0.0516 for 690 Fo > 4sig(Fo) and 0.0540 for all 799 data
REM 29 parameters refined using 0 restraints

END

WGHT      0.0881      0.1552

REM Highest difference peak  7.930,  deepest hole -3.245,  1-sigma level  1.268
Q1    1   0.1138 -0.1197 -0.0018  11.00000  0.05    7.93
Q2    1   0.1142  0.1203 -0.0015  11.00000  0.05    7.87
Q3    1  -0.0028 -0.0006 -0.0985  11.00000  0.05    7.45
Q4    1   0.2020  0.1956 -0.0005  11.00000  0.05    5.38
Q5    1   0.2980  0.3023 -0.0014  11.00000  0.05    5.33
Q6    1   0.1097 -0.0024 -0.0702  11.00000  0.05    4.87
Q7    1  -0.0046  0.1032 -0.0006  11.00000  0.05    4.31
Q8    1   0.1574 -0.0001  0.0160  11.00000  0.05    4.07
Q9    1  -0.0005 -0.1387 -0.0473  11.00000  0.05    3.68
Q10   1  -0.0008  0.1407 -0.0480  11.00000  0.05    3.63
;
_shelx_res_checksum   93165

_shelx_hkl_file
;
   0   0   1    4.81    1.121661
   0   0   1    3.75    0.981951
   0   0   1    3.15    0.702256
   0   0  -1    1.41    0.30 171
   0   0  -1    1.65    0.44 758
   0   0  -1    1.30    0.463104
   0   0   210390.13  350.171667
   0   0   211722.82  445.191957
   0   0   212202.88  433.892263
   0   0   3    3.44    2.131673
   0   0   3    7.45    2.311962
   0   0   3    6.70    1.512269
   0   0   3    6.32    1.332544
   0   0  -3    2.80    0.88 189
   0   0  -3    1.18    0.92 467
   0   0  -3    2.36    1.02 769
   0   0  -3    4.18    1.263115
   0   0   412792.39  414.851417
   0   0   417043.53  686.271679
   0   0   421719.69  782.332276
   0   0  -411720.62  409.06 199
   0   0  -412458.38  431.07 473
   0   0  -415685.34  557.483121
   0   0   5    0.55    1.631424
   0   0   5   -0.99    2.131685
   0   0   5   -2.36    1.402282
   0   0   5    0.99    1.002573
   0   0  -5   -0.29    0.83 210
   0   0  -5    1.33    1.25 479
   0   0  -5   -0.40    1.21 780
   0   0  -5   -0.45    1.853127
   0   0   6 3085.35  124.591429
   0   0   6 4870.45  224.162289
   0   0  -6 3316.60  120.57 220
   0   0  -6 3359.42  135.01 485
   0   0  -6 3358.13  134.12 785
   0   0  -6 4455.38  174.733132
   0   0   7    0.01    1.861435
   0   0   7    1.67    2.781697
   0   0   7    5.61    3.501984
   0   0   7    2.47    1.902296
   0   0  -7   -0.54    1.78 491
   0   0  -7    3.13    2.28 791
   0   0  -7   -0.08    2.403138
   0   0   8 7465.62  308.521703
   0   0   8 5386.02  234.372303
   0   0  -8 6619.71  226.06 243
   0   0  -8 5460.93  218.28 497
   0   0  -8 6063.82  218.95 797
   0   0  -8 5802.50  224.951083
   0   0  -8 8245.76  308.253144
   0   0   9   -0.94    3.491710
   0   0   9    2.99    3.251995
   0   0   9   -0.83    1.232311
   0   0  -9   -0.46    1.93 503
   0   0  -9   -0.39    2.71 803
   0   0  -9    2.89    1.891090
   0   0  -9    3.31    3.873150
   0   0  10 2903.79  130.231716
   0   0  10 2185.06  107.392001
   0   0  10 1513.86   66.542318
   0   0 -10 1901.74   90.35 510
   0   0 -10 2343.49  111.38 809
   0   0 -10 2100.07   89.491097
   0   0 -10 3529.56  149.893157
   0   0  11   -0.50    3.751723
   0   0  11    1.93    2.632007
   0   0  11   -0.21    1.072327
   0   0 -11    2.51    2.55 517
   0   0 -11    1.28    2.66 815
   0   0 -11    1.86    2.431104
   0   0 -11    6.21    5.113163
   0   0  12 3378.40  171.181731
   0   0  12 3076.49  154.872013
   0   0 -12 3423.33  173.57 523
   0   0 -12 4268.77  205.69 821
   0   0 -12 3493.48  165.391112
   0   0  13    0.15    2.271738
   0   0  13    0.39    2.532019
   0   0 -13    0.30    2.47 531
   0   0 -13    3.16    3.40 828
   0   0 -13   -1.97    2.893177
   0   0  14  707.44   45.502026
   0   0 -14  840.97   60.17 538
   0   0 -14  869.55   68.79 835
   0   0 -14  911.01   56.163184
   0   1   0    1.59    1.06 345
   0   1   0    2.86    0.50 942
   0   1   0    1.32    0.801258
   0   1   0    0.91    0.591596
   0  -1   0    1.91    0.862228
   0  -1   0    2.27    1.042553
   0  -1   0    0.42    0.362893
   0   1   1    3.55    0.94 711
   0   1   1    0.84    0.571014
   0   1   1    2.10    1.051316
   0   1   1    2.00    1.321633
   0   1   1    2.26    0.951973
   0  -1   1    0.63    0.621784
   0  -1   1    2.09    1.151949
   0  -1   1    1.30    1.352243
   0  -1   1    4.12    1.612545
   0  -1  -1    2.16    0.79  33
   0  -1  -1    0.46    0.562580
   0  -1  -1    1.41    0.633000
   0   1  -1   -0.01    2.51 303
   0   1  -1    0.63    0.88 574
   0   1  -1    0.85    0.80 871
   0   1  -1    1.71    0.881179
   0   1  -1    1.48    1.923182
   0   1   2    0.16    0.991348
   0   1   2    1.53    1.571648
   0   1   2   -0.79    1.391968
   0   1   2    0.30    0.332316
   0  -1   2    2.08    1.741717
   0  -1   2    0.87    1.371955
   0  -1   2    0.63    1.912251
   0  -1   2    0.07    1.602545
   0  -1  -2    0.27    0.71  76
   0  -1  -2   -0.39    0.73 392
   0  -1  -2    0.14    0.202671
   0  -1  -2    0.48    0.493053
   0   1  -2    5.48    2.58 277
   0   1  -2    1.52    1.17 538
   0   1  -2    0.78    1.20 836
   0   1  -2    1.28    3.053158
   0   1   3   64.10    7.151368
   0   1   3   63.82    8.571658
   0   1   3   64.58   11.031969
   0   1   3   32.17    3.272300
   0  -1   3   26.21    6.912259
   0  -1   3   29.51    5.962549
   0   1  -3   64.06    8.55 820
   0   1  -3   35.66    6.831110
   0   1  -3   58.27   13.963149
   0   1   4   -1.10    1.211382
   0   1   4    1.65    2.401666
   0   1   4   -1.18    2.251973
   0   1   4    0.28    0.662299
   0  -1   4    0.36    2.371966
   0  -1   4   -2.40    1.992267
   0  -1   4   -0.27    1.292556
   0  -1  -4    0.03    0.88 135
   0  -1  -4   -1.46    1.35 434
   0  -1  -4    0.04    0.90 737
   0  -1  -4   -0.11    1.013094
   0   1  -4   -0.68    1.42 258
   0   1  -4   -1.35    1.02 515
   0   1  -4    0.40    1.25 814
   0   1  -4   -0.45    0.941102
   0   1   5   13.13    2.781394
   0   1   5   12.50    4.071674
   0   1   5   14.52    4.871977
   0   1   5   11.47    1.892301
   0  -1   5   19.35    3.961703
   0  -1   5   10.89    4.531972
   0  -1   5   11.25    4.162274
   0  -1   5    9.12    2.822565
   0  -1  -5    8.13    2.58 447
   0  -1  -5   21.39    4.223106
   0   1  -5    9.98    2.25 258
   0   1  -5   12.70    2.81 513
   0   1  -5   18.88    3.68 812
   0   1  -5   16.07    3.101100
   0   1  -5   17.17    5.583148
   0   1   6    2.28    2.091404
   0   1   6    2.55    3.051681
   0   1   6   -3.51    2.621982
   0   1   6    1.47    0.892306
   0  -1   6   -2.28    2.311707
   0  -1   6    1.02    3.171978
   0  -1   6    4.00    2.242281
   0  -1  -6   -0.74    1.72 458
   0  -1  -6    0.23    1.41 760
   0  -1  -6   -0.25    1.723116
   0   1  -6   -1.44    1.44 261
   0   1  -6   -0.73    1.20 514
   0   1  -6    1.13    1.52 812
   0   1  -6    2.11    1.561100
   0   1  -6   -0.44    2.973150
   0   1   7    5.08    2.681413
   0   1   7    4.18    3.691688
   0   1   7   10.21    3.811987
   0   1   7    4.80    1.392312
   0  -1   7    7.17    3.351712
   0  -1   7    4.50    3.691983
   0  -1   7    2.18    3.042288
   0  -1   7    1.87    1.662587
   0  -1  -7    6.67    1.47 190
   0  -1  -7   11.65    3.24 468
   0  -1  -7   17.27    3.12 769
   0  -1  -7   10.91    4.073124
   0   1  -7   10.97    2.00 266
   0   1  -7    6.46    1.89 516
   0   1  -7    8.22    2.60 814
   0   1  -7    8.40    2.421103
   0   1  -7    6.12    3.993153
   0   1   8    0.55    2.401424
   0   1   8    2.72    3.781695
   0   1   8   -3.10    3.111992
   0   1   8    1.26    0.922318
   0  -1   8    3.75    3.431716
   0  -1   8    0.50    2.911989
   0  -1   8   -2.22    1.892295
   0  -1   8    0.19    1.142600
   0  -1  -8    0.43    0.93 208
   0  -1  -8    0.93    2.32 477
   0  -1  -8   -0.04    2.34 778
   0  -1  -8    2.56    2.513132
   0   1  -8    1.25    1.97 274
   0   1  -8   -0.56    1.82 519
   0   1  -8   -2.14    2.05 817
   0   1  -8   -0.33    1.771107
   0   1  -8   -1.54    3.193157
   0   1   9   -2.59    2.501431
   0   1   9    0.96    3.811702
   0   1   9    0.75    3.111998
   0   1   9    0.03    0.952325
   0  -1   9   -4.35    3.211995
   0  -1   9    1.63    1.792302
   0  -1  -9   -1.85    2.09 485
   0  -1  -9   -1.02    2.62 786
   0  -1  -9    3.27    3.143140
   0   1  -9    0.53    1.84 523
   0   1  -9    0.10    2.08 821
   0   1  -9   -0.45    1.861111
   0   1  -9   -4.97    3.823162
   0   1  10    1.70    4.481708
   0   1  10   -1.89    2.622003
   0   1  10   -0.79    0.972332
   0  -1  10    3.06    3.542001
   0  -1  10    0.47    1.532310
   0  -1 -10   -1.14    2.81 493
   0  -1 -10    1.91    3.11 793
   0  -1 -10    0.16    3.933148
   0   1 -10   -1.16    1.80 527
   0   1 -10   -3.12    2.47 825
   0   1 -10    1.87    1.941117
   0   1 -10   -1.65    3.423167
   0   1  11    0.19    4.031716
   0   1  11   -3.47    2.352009
   0  -1  11   -0.68    1.861734
   0  -1  11    0.13    2.412007
   0  -1  11   -1.30    1.402318
   0  -1 -11   -0.91    2.43 501
   0  -1 -11    2.63    3.02 801
   0  -1 -11    4.61    3.081088
   0  -1 -11   -2.03    4.263156
   0   1 -11    0.02    2.42 532
   0   1 -11    2.53    3.13 830
   0   1 -11   -0.68    2.221123
   0   1 -11   -0.99    2.873172
   0   1  12    2.73    4.071723
   0   1  12   -0.16    2.752015
   0  -1  12    2.47    2.372013
   0  -1  12   -0.76    1.512326
   0  -1 -12    5.15    3.25 510
   0  -1 -12    2.11    4.22 808
   0  -1 -12    1.71    3.251097
   0  -1 -12   -6.44    5.623163
   0   1 -12    0.70    2.60 538
   0   1 -12    0.00    3.22 835
   0   1 -12   -4.64    2.693178
   0   1  13    0.48    3.081731
   0   1  13    0.32    2.482022
   0  -1  13    2.21    2.142019
   0  -1  13    0.42    1.322335
   0  -1 -13    2.93    2.99 518
   0  -1 -13    1.28    3.78 816
   0  -1 -13    5.26    2.721106
   0  -1 -13    1.09    3.333171
   0   1 -13    2.76    2.66 545
   0   1 -13    1.39    3.27 841
   0   1 -13   -0.10    2.593184
   0   1  14    2.43    2.291739
   0  -1 -14    1.31    2.91 526
   0  -1 -14    2.38    3.133179
   0   1 -14   -1.85    2.29 551
   0   1 -14    4.33    3.52 847
   0   1 -14   -1.47    2.403190
   0   2   010775.32  357.901611
   0  -2   012870.20  456.802561
   0   2   1   83.19    5.71 687
   0   2   1   93.80    7.04 989
   0   2   1   90.63    6.981299
   0   2   1   81.82    5.851631
   0  -2   1  101.21    6.111967
   0  -2   1   82.27    6.412246
   0  -2   1  105.97    9.042555
   0  -2  -1   95.09    8.91  17
   0  -2  -1   99.03    6.392573
   0   2  -1  160.59   12.77 330
   0   2  -1  102.38    7.29 613
   0   2  -1   87.34    6.47 910
   0   2  -1  106.36    7.661228
   0   2  -1   90.30    5.571560
   0   2  -1   90.90    7.473218
   0   2   2 3590.40  155.881023
   0   2   2 3463.34  151.381325
   0   2   2 5655.52  199.181990
   0  -2  -2 3720.27  139.16  44
   0  -2  -2 4433.52  170.062598
   0   2  -2 5894.56  231.26 313
   0   2  -2 4031.51  151.59 584
   0   2  -2 3464.10  133.69 880
   0   2  -2 3470.53  126.461192
   0   2  -2 3472.21  117.751454
   0   2   3  380.37   22.141049
   0   2   3  309.20   18.711345
   0   2   3  356.51   22.031653
   0   2   3  551.63   24.961984
   0   2   3  339.50   11.852397
   0  -2   3  435.41   24.151967
   0  -2   3  404.84   26.422258
   0  -2   3  426.59   25.382556
   0  -2  -3  323.48   17.44  70
   0  -2  -3  369.68   20.25 385
   0  -2  -3  245.18   11.252648
   0  -2  -3  334.03   17.263047
   0   2  -3  414.74   20.84 301
   0   2  -3  298.45   17.32 564
   0   2  -3  287.39   15.48 861
   0   2  -3  287.06   14.101165
   0   2  -3  367.84   23.423178
   0   2   4 8094.03  284.351069
   0   2   4 7222.93  265.471361
   0   2   4 9012.81  376.431661
   0   2   4 7290.50  251.662356
   0  -2   410116.61  411.511971
   0  -2   4 9912.55  425.452265
   0  -2   411079.27  405.122560
   0  -2  -4 7835.20  278.13  94
   0   2  -410068.84  324.72 295
   0   2  -4 8833.77  341.15 552
   0   2  -4 8137.03  314.68 849
   0   2  -4 8872.16  309.721149
   0   2  -4 9290.53  353.953171
   0   2   5   11.30    2.831375
   0   2   5   13.37    3.401669
   0   2   5    8.24    1.132341
   0  -2   5    6.93    1.681734
   0  -2   5   11.44    3.031976
   0  -2   5    9.76    2.162271
   0  -2   5   14.67    3.192566
   0  -2  -5   11.09    2.36 117
   0  -2  -5   15.40    3.14 422
   0  -2  -5   21.89    3.033088
   0   2  -5   12.81    2.43 291
   0   2  -5    7.63    2.03 545
   0   2  -5   11.29    2.04 842
   0   2  -5   13.06    2.401139
   0   2  -5   11.41    2.743168
   0   2   6 3526.49  133.681386
   0   2   6 4517.61  193.941676
   0   2   6 6115.26  232.191989
   0   2   6 3359.43  139.052338
   0  -2   6 4267.03  150.311731
   0  -2   6 4695.23  184.011981
   0  -2   6 4302.09  198.522278
   0  -2   6 4928.49  205.612573
   0  -2  -6 3232.46  129.58 138
   0   2  -6 4267.29  141.61 291
   0   2  -6 3382.84  128.43 542
   0   2  -6 3349.68  140.72 839
   0   2  -6 3652.40  140.761135
   0   2  -6 3884.08  171.223167
   0   2   7   96.76    8.761397
   0   2   7  117.15   10.851683
   0   2   7  137.49   12.591993
   0   2   7   85.31    5.642339
   0  -2   7  113.87    7.651733
   0  -2   7  141.73   10.541986
   0  -2   7  147.81   11.592284
   0  -2   7  137.12    9.542582
   0  -2  -7   85.58    7.54 448
   0  -2  -7  104.14    9.07 750
   0  -2  -7  118.26    8.463112
   0   2  -7  109.58    6.13 294
   0   2  -7   94.13    7.16 540
   0   2  -7   95.85    7.91 838
   0   2  -7  111.01    8.521133
   0   2  -7  110.72   10.633168
   0   2   8 5294.37  206.391407
   0   2   8 7046.11  294.991690
   0   2   8 6894.50  258.951998
   0  -2   8 5388.94  197.371735
   0  -2   8 6474.31  263.521991
   0  -2   8 6818.85  270.242291
   0  -2   8 7524.68  267.412592
   0  -2  -8 3941.84  174.51 177
   0  -2  -8 5288.73  213.43 459
   0  -2  -8 5487.54  200.91 761
   0   2  -8 5161.40  174.19 298
   0   2  -8 4576.33  180.24 541
   0   2  -8 5653.76  221.32 838
   0   2  -8 5467.32  191.981134
   0   2  -8 5370.81  212.353171
   0   2   9   20.20    4.271417
   0   2   9   30.83    6.161697
   0   2   9   23.98    5.392003
   0  -2   9   18.86    3.141739
   0  -2   9   27.91    4.121997
   0  -2   9   23.14    3.862298
   0  -2   9   24.05    2.892604
   0  -2  -9   23.39    3.99 469
   0  -2  -9   20.32    4.31 771
   0  -2  -9   39.49    5.213132
   0   2  -9   24.77    3.34 543
   0   2  -9   21.40    3.84 840
   0   2  -9   27.76    3.751136
   0   2  -9   28.27    4.723174
   0   2  10 2332.47  119.651426
   0   2  10 3702.78  160.941704
   0   2  10 2341.54  126.482008
   0  -2  10 2045.85   87.941745
   0  -2  10 2643.95  113.202003
   0  -2  10 2509.94  109.072305
   0  -2 -10 2261.76  111.29 479
   0  -2 -10 2821.40  136.80 780
   0   2 -10 2271.72  104.80 546
   0   2 -10 2431.15  113.54 842
   0   2 -10 2519.08  121.491139
   0   2 -10 2603.27  111.143177
   0   2  11    7.52    4.591435
   0   2  11   22.50    6.261711
   0   2  11   21.78    6.372013
   0  -2  11   13.62    3.432008
   0  -2  11   14.36    3.052313
   0  -2 -11   18.26    4.16 488
   0  -2 -11   16.93    4.87 788
   0  -2 -11   26.19    7.003149
   0   2 -11   15.21    3.80 550
   0   2 -11   13.67    3.97 846
   0   2 -11    9.78    2.821144
   0   2 -11   14.39    3.533182
   0   2  12 4196.05  212.351718
   0   2  12 2222.69  117.452019
   0  -2  12 2139.52  116.732015
   0  -2  12 2187.79  113.032321
   0  -2 -12 2862.74  153.37 497
   0  -2 -12 3295.91  171.65 797
   0  -2 -12 2975.72  158.741085
   0   2 -12 2736.79  147.47 554
   0   2 -12 3282.94  159.49 850
   0   2 -12 2595.46  109.463187
   0   2  13   25.15    6.701726
   0   2  13   15.00    3.622026
   0  -2  13   18.20    3.532021
   0  -2  13   16.94    3.302329
   0  -2 -13   24.23    4.83 506
   0  -2 -13   24.77    6.23 805
   0  -2 -13   35.52    6.951094
   0  -2 -13   25.47    6.333167
   0   2 -13   18.54    3.80 559
   0   2 -13   29.58    4.78 854
   0   2 -13   21.68    3.863192
   0   3   0    1.53    1.88 359
   0   3   0    0.44    0.95 657
   0   3   0   -0.58    0.96 956
   0   3   0    0.92    1.751274
   0   3   0    0.44    1.141627
   0  -3   0   -0.82    1.972569
   0  -3   0    1.67    0.852913
   0   3   1   -0.66    0.94 683
   0   3   1   -0.70    1.02 984
   0   3   1   -1.01    1.511297
   0   3   1   -1.17    1.631636
   0  -3   1    0.41    0.482009
   0  -3   1   -0.31    1.492255
   0  -3   1   -3.01    1.872564
   0  -3  -1    2.40    1.90  16
   0  -3  -1    1.09    0.772259
   0  -3  -1   -2.09    1.262578
   0  -3  -1    0.16    0.682953
   0   3  -1    6.14    2.89 345
   0   3  -1   -0.64    1.14 632
   0   3  -1    2.24    1.06 930
   0   3  -1   -0.44    1.381250
   0   3  -1    1.27    0.781606
   0   3   2   -0.13    1.03 707
   0   3   2    0.46    1.151010
   0   3   2    1.15    1.641317
   0   3   2   -1.13    1.911646
   0   3   2    1.34    0.772025
   0  -3   2   -0.39    1.191983
   0  -3   2   -1.19    1.592258
   0  -3   2   -1.21    2.022563
   0  -3  -2    2.03    1.50  35
   0  -3  -2   -0.45    1.102594
   0  -3  -2    1.19    0.852994
   0   3  -2    3.00    2.69 333
   0   3  -2    1.68    2.20 611
   0   3  -2   12.11    3.56 907
   0   3  -2   -0.12    1.573217
   0   3   3   -0.95    1.101031
   0   3   3    2.13    1.971334
   0   3   3   -1.38    2.561654
   0   3   3    0.75    1.162006
   0  -3   3    0.49    1.641980
   0  -3   3   -1.79    1.832262
   0  -3   3   -1.58    2.032563
   0  -3  -3    0.54    1.18  54
   0  -3  -3    1.38    1.10 369
   0  -3  -3    0.43    0.512618
   0  -3  -3    1.00    0.833027
   0   3  -3    5.19    1.84 324
   0   3  -3    1.71    1.16 594
   0   3  -3   -0.01    0.79 890
   0   3  -3   -0.30    0.861205
   0   3  -3    0.25    0.341489
   0   3  -3   -0.65    1.493202
   0   3   4   -0.94    1.931349
   0   3   4   -0.64    3.041661
   0   3   4   -0.15    1.212001
   0  -3   4    3.92    2.051981
   0  -3   4    1.83    2.112267
   0  -3   4    2.58    2.582566
   0  -3  -4   -0.67    0.98  74
   0  -3  -4    0.37    0.372660
   0  -3  -4    1.22    1.163053
   0   3  -4   -0.26    1.28 318
   0   3  -4    1.11    0.92 581
   0   3  -4    1.26    1.10 877
   0   3  -4   -0.16    0.821188
   0   3  -4   -1.58    1.393193
   0   3   5   -0.32    2.031068
   0   3   5    0.98    2.281362
   0   3   5    1.00    2.871668
   0   3   5   -1.04    1.812000
   0  -3   5   -0.17    0.981779
   0  -3   5    1.64    1.951984
   0  -3   5    0.66    2.292272
   0  -3   5    1.79    2.172570
   0  -3  -5   -0.77    1.14  94
   0  -3  -5    1.34    1.43 405
   0  -3  -5    0.26    1.393073
   0   3  -5    1.09    1.28 314
   0   3  -5   -1.23    1.11 572
   0   3  -5    0.49    1.09 868
   0   3  -5    0.14    1.091176
   0   3  -5   -1.49    1.383187
   0   3   6   -1.31    2.841374
   0   3   6   -0.68    3.421675
   0   3   6    1.41    2.092001
   0  -3   6   -0.24    2.161987
   0  -3   6   -1.86    2.732278
   0  -3   6   -0.22    2.292576
   0  -3  -6    1.34    1.58 114
   0  -3  -6   -0.35    2.40 419
   0  -3  -6    0.34    1.60 723
   0  -3  -6    2.70    1.973089
   0   3  -6    2.58    1.44 313
   0   3  -6    0.45    1.09 567
   0   3  -6    0.46    1.33 863
   0   3  -6    1.29    1.391168
   0   3  -6   -0.76    1.663185
   0   3   7    3.48    3.441386
   0   3   7   -6.10    3.451681
   0   3   7    0.93    1.742003
   0  -3   7   -0.03    0.871763
   0  -3   7   -1.33    2.671992
   0  -3   7   -1.46    2.462284
   0  -3   7   -0.21    2.132583
   0  -3  -7   -3.07    2.39 432
   0  -3  -7   -3.24    2.18 735
   0  -3  -7   -3.08    2.053103
   0   3  -7    0.72    1.30 314
   0   3  -7    0.60    1.46 564
   0   3  -7    0.39    1.62 860
   0   3  -7    1.63    1.411164
   0   3  -7    0.23    1.913184
   0   3   8    3.77    3.211396
   0   3   8    1.25    4.731688
   0   3   8   -2.92    1.872007
   0  -3   8    1.76    2.531996
   0  -3   8   -1.58    2.572290
   0  -3   8    4.02    2.392591
   0  -3  -8   -0.16    1.72 152
   0  -3  -8    1.88    2.97 445
   0  -3  -8   -1.15    2.50 747
   0  -3  -8   -3.28    2.293114
   0   3  -8   -0.68    1.13 317
   0   3  -8    0.31    1.45 562
   0   3  -8    0.43    1.92 858
   0   3  -8    0.64    1.721162
   0   3  -8   -0.17    2.033184
   0   3   9    0.55    3.171406
   0   3   9    0.58    5.091695
   0   3   9   -1.19    1.942011
   0  -3   9    0.60    2.582002
   0  -3   9   -0.87    2.112297
   0  -3   9    1.14    1.712600
   0  -3  -9    1.34    2.65 456
   0  -3  -9    1.24    3.31 758
   0  -3  -9    1.21    3.303126
   0   3  -9   -0.17    1.69 563
   0   3  -9    0.13    1.84 858
   0   3  -9   -0.29    1.781162
   0   3  -9   -0.13    2.243186
   0   3  10   -0.18    3.381416
   0   3  10   -7.73    5.971702
   0   3  10   -0.59    2.082016
   0  -3  10    0.23    1.752007
   0  -3  10    1.94    2.552304
   0  -3 -10   -0.30    2.66 467
   0  -3 -10    3.18    3.08 768
   0  -3 -10   -0.25    3.823135
   0   3 -10   -0.23    1.36 564
   0   3 -10    2.34    2.36 859
   0   3 -10    0.06    2.033189
   0   3  11   -2.48    3.431426
   0   3  11    8.71    6.241709
   0   3  11   -1.37    2.182020
   0  -3  11   -0.20    1.972013
   0  -3  11   -0.58    2.102311
   0  -3 -11   -2.99    2.64 477
   0  -3 -11   -1.68    3.91 778
   0  -3 -11    5.06    4.243145
   0   3 -11    2.59    1.96 567
   0   3 -11    4.33    2.61 861
   0   3 -11    0.16    2.153192
   0   3  12    0.60    4.391435
   0   3  12    5.02    5.161716
   0   3  12   -0.34    2.072026
   0  -3  12    0.61    2.092019
   0  -3  12   -0.52    1.872318
   0  -3 -12    0.25    3.43 487
   0  -3 -12   -4.39    4.52 787
   0   3 -12    1.54    1.77 570
   0   3 -12    0.78    2.16 864
   0   3 -12    0.69    1.843196
   0   3  13    4.01    4.531723
   0   3  13    2.13    2.052032
   0  -3  13   -0.65    1.592025
   0  -3  13    0.94    1.642326
   0  -3 -13   -0.84    3.42 497
   0  -3 -13    0.10    4.10 796
   0  -3 -13   -1.05    3.311085
   0   3 -13    0.70    1.41 574
   0   3 -13    3.65    2.00 868
   0   3 -13    2.25    1.783201
   0   4   0 5901.89  202.88 665
   0   4   0 6276.83  242.69 964
   0   4   0 7980.79  360.371284
   0  -4   0 7277.84  286.06   7
   0  -4   0 4924.02  181.602924
   0   4   1  227.27   14.84 684
   0   4   1  256.30   15.88 985
   0   4   1  266.61   18.571300
   0  -4   1  267.63   18.332265
   0  -4   1  297.82   22.822573
   0  -4   1  199.03   13.622897
   0  -4  -1  285.25   21.43  20
   0  -4  -1  259.79   18.642584
   0  -4  -1  206.18   14.002954
   0   4  -1  320.13   24.66 356
   0   4  -1  247.17   15.52 646
   0   4  -1  246.48   17.10 944
   0   4  -1  297.21   21.051266
   0   4   2 4245.93  154.15 703
   0   4   2 5007.64  195.981005
   0   4   2 5237.57  199.901316
   0   4   2 3619.31  120.602081
   0  -4   2 5114.44  182.402016
   0  -4   2 6037.09  242.432266
   0  -4   2 6066.43  255.182571
   0  -4  -2 4485.75  197.27  34
   0  -4  -2 5715.15  237.892596
   0  -4  -2 4496.80  184.242986
   0   4  -2 6307.73  255.21 346
   0   4  -2 5167.65  191.25 629
   0   4  -2 4933.66  188.43 926
   0   4  -2 7839.39  289.331248
   0   4  -2 5017.23  219.023237
   0   4   3   17.50    2.341024
   0   4   3   19.22    3.521330
   0   4   3   18.70    5.071658
   0   4   3   15.32    1.742039
   0  -4   3   21.84    2.332001
   0  -4   3   18.13    3.162268
   0  -4   3   20.04    3.432571
   0  -4  -3   15.75    2.84  49
   0  -4  -3   18.22    2.36 362
   0  -4  -3    6.61    1.512614
   0  -4  -3   16.68    2.173016
   0   4  -3   13.75    3.21 339
   0   4  -3   16.21    2.32 615
   0   4  -3   20.36    2.27 911
   0   4  -3   14.63    2.571232
   0   4  -3   25.39    3.053222
   0   4   4 3789.55  165.441042
   0   4   4 4874.50  195.071344
   0   4   4 7258.06  290.061664
   0   4   4 4754.25  195.422025
   0  -4   4 6056.48  209.591996
   0  -4   4 5342.58  244.072272
   0  -4   4 5904.79  245.342573
   0  -4  -4 3813.80  174.41  66
   0  -4  -4 3789.93  154.853041
   0   4  -4 3985.47  155.55 334
   0   4  -4 3486.10  121.86 603
   0   4  -4 2920.47  113.07 899
   0   4  -4 3662.78  130.971218
   0   4  -4 3889.57  144.693212
   0   4   5  254.68   19.501356
   0   4   5  313.73   25.281670
   0   4   5  288.05   17.382018
   0  -4   5  304.81   17.571996
   0  -4   5  317.87   25.072276
   0  -4   5  324.37   23.022576
   0  -4  -5  179.24   12.87  83
   0  -4  -5  229.23   13.84 394
   0  -4  -5  229.59   13.803062
   0   4  -5  197.45   13.18 331
   0   4  -5  185.93   10.21 595
   0   4  -5  151.31    9.04 890
   0   4  -5  185.70   10.601207
   0   4  -5  199.00   13.223205
   0   4   6 3167.45  133.531072
   0   4   6 3543.14  162.211367
   0   4   6 4513.10  218.041676
   0   4   6 3375.58  128.762016
   0  -4   6 3874.28  151.241998
   0  -4   6 4207.72  183.772281
   0  -4   6 3980.01  178.802581
   0  -4  -6 2352.07  128.48 100
   0  -4  -6 3226.86  127.09 408
   0  -4  -6 3342.81  136.263080
   0   4  -6 2389.68   89.18 330
   0   4  -6 2262.31   79.80 589
   0   4  -6 1842.22   80.30 884
   0   4  -6 2423.91   93.531198
   0   4  -6 2341.00   97.183201
   0   4   7   21.52    4.811378
   0   4   7   24.55    5.861682
   0   4   7   17.81    2.812017
   0  -4   7   19.33    3.452001
   0  -4   7   30.35    4.402286
   0  -4   7   31.49    4.042586
   0  -4  -7   10.09    2.46 117
   0  -4  -7   12.77    3.43 422
   0  -4  -7   20.23    3.13 725
   0  -4  -7   16.26    2.823095
   0   4  -7   12.82    2.11 331
   0   4  -7   13.08    1.77 584
   0   4  -7   13.00    2.06 880
   0   4  -7   13.78    1.891193
   0   4  -7   19.93    2.693199
   0   4   8 3408.49  166.891389
   0   4   8 3976.60  200.411689
   0   4   8 2472.72  113.412019
   0  -4   8 2992.73  130.742005
   0  -4   8 3807.98  164.282292
   0  -4   8 4376.69  165.112593
   0  -4  -8 2398.37  117.96 434
   0  -4  -8 2960.01  139.81 737
   0   4  -8 2087.27   83.09 334
   0   4  -8 1832.59   73.59 582
   0   4  -8 2028.99   84.52 877
   0   4  -8 2133.39   85.311190
   0   4  -8 2244.23   87.683199
   0   4   9   60.16    8.111399
   0   4   9   72.03   10.871695
   0   4   9   37.35    4.732022
   0  -4   9   56.18    6.652009
   0  -4   9   77.39    7.962298
   0  -4   9   72.86    6.892601
   0  -4  -9   39.80    5.40 446
   0  -4  -9   57.70    8.04 748
   0  -4  -9   63.04    7.523121
   0   4  -9   37.07    3.54 581
   0   4  -9   40.18    4.27 876
   0   4  -9   47.44    4.563199
   0   4  10 1873.42  111.621409
   0   4  10 2791.08  156.621702
   0   4  10 1349.20   70.562025
   0  -4  10 1598.80   91.542014
   0  -4  10 2157.11   96.032304
   0  -4  10 1937.97   86.072610
   0  -4 -10 1548.16   82.05 457
   0  -4 -10 1692.55   94.69 759
   0   4 -10 1310.45   59.19 582
   0   4 -10 1393.79   69.65 876
   0   4 -10 1418.55   65.263201
   0   4  11   39.19    7.381418
   0   4  11   73.65   13.021708
   0   4  11   22.81    4.002030
   0  -4  11   27.50    4.072019
   0  -4  11   44.21    6.222311
   0  -4 -11   40.41    6.42 468
   0  -4 -11   39.92    7.28 769
   0   4 -11   25.33    3.26 583
   0   4 -11   27.18    4.12 877
   0   4 -11   33.76    4.503204
   0   4  12 1399.91   92.551428
   0   4  12 2223.75  132.391715
   0  -4  12  903.39   62.752025
   0  -4  12 1380.64   73.122318
   0  -4 -12 1179.92   72.32 478
   0  -4 -12 1299.90   76.36 779
   0   4 -12  801.67   50.30 586
   0   4 -12 1010.33   56.30 879
   0   4 -12 1009.86   55.593207
   0   4  13    0.88    1.612040
   0  -4  13    0.57    1.342031
   0  -4 -13   -0.34    3.28 488
   0   4 -13    1.94    1.18 589
   0   5   0   -0.99    1.63 672
   0   5   0   -0.97    1.67 971
   0   5   0   -1.07    2.711292
   0   5   0    0.61    1.221658
   0  -5   0   -2.31    3.16  14
   0  -5   0   -0.28    1.252281
   0  -5   0   -0.58    2.432585
   0  -5   0   -1.36    1.102935
   0   5   1    0.78    1.40 688
   0   5   1    0.53    1.40 988
   0   5   1    0.67    2.511305
   0   5   1   -0.01    1.591658
   0  -5   1    1.35    2.86   5
   0  -5   1    6.64    2.332277
   0  -5   1    1.00    2.542581
   0  -5   1    0.97    1.192912
   0  -5  -1    0.75    2.65  25
   0  -5  -1    0.03    0.902294
   0  -5  -1    2.58    2.122592
   0  -5  -1    1.12    1.202960
   0   5  -1    1.92    1.70 657
   0   5  -1   -1.03    1.45 955
   0   5  -1    0.07    2.871279
   0   5  -1    0.19    0.891659
   0   5   2   -1.06    1.70 704
   0   5   2   -0.36    1.701005
   0   5   2   -3.32    2.271318
   0  -5   2   -0.40    2.402579
   0  -5   2    0.44    1.512894
   0  -5  -2   -0.54    1.97  36
   0  -5  -2    1.21    2.082602
   0  -5  -2   -0.52    1.022986
   0   5  -2   -1.15    2.36 358
   0   5  -2    1.43    1.73 644
   0   5  -2   -1.26    1.37 941
   0   5  -2   -1.87    2.111265
   0   5   3   -0.19    1.78 719
   0   5   3    0.68    1.181021
   0   5   3    0.03    2.691330
   0   5   3   -1.04    2.591665
   0  -5   3   -1.84    2.262276
   0  -5   3   -1.72    2.312579
   0  -5  -3   -3.31    1.53  49
   0  -5  -3   -1.04    0.882616
   0   5  -3    3.77    2.19 352
   0   5  -3    3.26    1.63 632
   0   5  -3   -1.45    1.46 928
   0   5  -3   -0.17    1.501253
   0   5   4   -1.16    1.671037
   0   5   4   -3.29    3.191342
   0   5   4   -0.94    2.771670
   0  -5   4    3.90    2.602279
   0  -5   4    0.75    2.422580
   0  -5  -4    0.05    1.90  63
   0  -5  -4   -1.95    1.92 374
   0  -5  -4   -0.39    0.782635
   0   5  -4    1.36    1.78 348
   0   5  -4    0.34    1.40 622
   0   5  -4   -1.92    1.27 918
   0   5  -4    0.44    1.201242
   0   5  -4   -2.19    1.303230
   0   5   5    0.92    2.631051
   0   5   5   -2.46    4.011675
   0   5   5   -0.80    0.842044
   0  -5   5    0.86    1.012014
   0  -5   5   -2.22    2.692282
   0  -5   5   -2.05    2.432583
   0  -5  -5   -0.02    2.27 389
   0  -5  -5   -0.86    1.263057
   0   5  -5    1.08    1.34 346
   0   5  -5    0.58    1.22 614
   0   5  -5    0.86    1.00 909
   0   5  -5    2.07    1.131232
   0   5  -5   -0.13    1.453223
   0   5   6   -0.70    2.431065
   0   5   6    0.42    3.801364
   0   5   6    1.47    5.291680
   0  -5   6   -0.66    1.072014
   0  -5   6    1.66    2.492286
   0  -5   6   -2.70    2.682586
   0  -5  -6   -1.26    2.05  92
   0  -5  -6    0.22    2.14 402
   0  -5  -6    0.28    1.723076
   0   5  -6   -0.35    1.51 344
   0   5  -6    0.13    1.29 607
   0   5  -6   -1.23    1.06 902
   0   5  -6    0.21    1.101225
   0   5  -6   -1.43    1.533218
   0   5   7    2.46    4.301374
   0   5   7   -0.21    5.371686
   0   5   7   -1.64    1.462035
   0  -5   7    1.56    1.352014
   0  -5   7    0.57    2.892291
   0  -5   7    0.21    3.052591
   0  -5  -7   -1.11    2.26 108
   0  -5  -7   -1.22    2.42 414
   0  -5  -7   -0.68    1.993092
   0   5  -7   -0.03    1.47 345
   0   5  -7    1.14    0.98 603
   0   5  -7   -0.10    1.17 898
   0   5  -7   -0.53    1.121219
   0   5  -7   -2.56    1.563215
   0   5   8    4.00    4.511384
   0   5   8   -2.78    6.071691
   0   5   8    0.98    1.302035
   0  -5   8    0.71    1.132016
   0  -5   8   -1.09    2.982295
   0  -5   8   -2.01    2.492597
   0  -5  -8   -0.57    2.05 124
   0  -5  -8   -0.29    2.29 427
   0  -5  -8    1.84    2.48 729
   0   5  -8    0.39    1.22 347
   0   5  -8    0.48    1.01 600
   0   5  -8    0.20    1.29 895
   0   5  -8   -0.10    1.413213
   0   5   9   -5.58    4.101394
   0   5   9   -2.13    5.601697
   0  -5   9   -1.15    1.162020
   0  -5   9   -2.65    2.422301
   0  -5   9    0.13    2.072604
   0  -5  -9    0.00    2.76 438
   0  -5  -9   -0.01    2.69 741
   0   5  -9   -0.73    1.19 599
   0   5  -9    0.42    1.26 893
   0   5  -9   -0.88    1.583213
   0   5  10   -2.53    4.161404
   0   5  10   -1.90    6.141704
   0  -5  10   -1.26    1.232024
   0  -5  10    3.09    2.482307
   0  -5  10    0.22    1.542611
   0  -5 -10   -2.30    2.77 450
   0  -5 -10    2.05    3.76 752
   0   5 -10    0.38    1.31 598
   0   5 -10   -1.61    1.30 892
   0   5 -10    0.29    1.773214
   0   5  11    0.79    4.551413
   0   5  11    0.63    6.501710
   0  -5  11    1.86    1.962313
   0  -5 -11    9.23    5.62 461
   0  -5 -11   17.84    8.52 762
   0   5 -11   -0.52    1.05 599
   0   5 -11   -0.46    1.36 893
   0   5 -11   -0.18    1.833216
   0   5  12    0.95    3.741424
   0   5  12    0.17    5.291717
   0  -5  12    0.89    1.682320
   0  -5 -12    0.31    3.42 472
   0  -5 -12   -0.84    2.84 773
   0   5 -12   -0.35    1.06 602
   0   5 -12    1.43    1.30 894
   0   5 -12   -1.24    1.123218
   0   6   0 2335.33   95.62 680
   0   6   0 2781.84  122.18 979
   0   6   0 3793.27  176.361301
   0  -6   0 2902.00  170.20  22
   0  -6   0 3050.52  149.752594
   0  -6   0 2118.34   89.042946
   0   6   1   13.47    2.45 693
   0   6   1   14.62    2.73 993
   0   6   1   20.06    4.751312
   0   6   1   19.82    2.711673
   0  -6   1   19.62    4.61  15
   0  -6   1   19.06    3.452289
   0  -6   1   19.20    4.312591
   0  -6   1   12.19    2.172926
   0  -6  -1   13.22    4.19  31
   0  -6  -1   14.40    3.152600
   0  -6  -1    8.93    2.142968
   0   6  -1   17.03    2.91 667
   0   6  -1   15.83    3.08 966
   0   6  -1   21.73    4.911290
   0   6   2 3114.00  124.71 706
   0   6   2 3638.47  149.091007
   0  -6   2 4380.21  183.67   9
   0  -6   2 5095.62  193.582286
   0  -6   2 5010.45  216.862588
   0  -6   2 3063.04  127.022910
   0  -6  -2 3412.97  169.19  40
   0  -6  -2 2520.36  122.212991
   0   6  -2 3537.08  149.18 656
   0   6  -2 3479.30  156.71 954
   0   6  -2 4132.65  166.331280
   0   6   3   77.50    6.911021
   0   6   3  104.28   11.051333
   0   6   3  129.20    9.451675
   0  -6   3   94.49    9.57   4
   0  -6   3  102.06   10.322286
   0  -6   3  114.67   11.682587
   0  -6   3   74.81    6.632897
   0  -6  -3   59.81    7.47  51
   0   6  -3   65.26    5.80 646
   0   6  -3   65.73    6.65 943
   0   6  -3   77.35    5.961271
   0   6   4 1936.02   82.271035
   0   6   4 2569.23  141.221343
   0  -6   4 2969.04  139.522287
   0  -6   4 3298.60  149.512588
   0  -6   4 2065.62   91.262887
   0  -6  -4 2059.28   93.47 373
   0   6  -4 1788.59   75.83 637
   0   6  -4 1588.19   70.42 933
   0   6   5    2.28    2.261049
   0   6   5    0.94    4.531355
   0   6   5    2.62    2.631682
   0  -6   5    3.57    2.902290
   0  -6   5   -1.36    2.642590
   0  -6  -5    0.77    2.16  76
   0  -6  -5    1.48    2.32 386
   0   6  -5    1.04    1.76 358
   0   6  -5    0.15    1.19 630
   0   6  -5    5.17    1.57 926
   0   6  -5   -1.13    0.991254
   0   6  -5    3.09    1.413239
   0   6   6 2236.20  102.801061
   0   6   6 3558.48  179.061363
   0   6   6 3804.66  169.971686
   0  -6   6 3619.78  171.102292
   0  -6   6 3711.15  159.932593
   0  -6  -6 2384.92  111.83 398
   0   6  -6 1933.32   90.64 357
   0   6  -6 1737.53   73.17 624
   0   6  -6 1507.73   71.86 919
   0   6  -6 1964.34   83.761247
   0   6  -6 2035.23   90.403233
   0   6   7   25.26    4.781073
   0   6   7   56.46    9.911373
   0   6   7   57.96    9.071691
   0  -6   7   57.22    6.522296
   0  -6   7   61.62    7.732597
   0  -6  -7   26.32    4.63 103
   0  -6  -7   27.73    5.15 410
   0   6  -7   24.84    3.86 358
   0   6  -7   29.88    3.00 620
   0   6  -7   22.24    2.83 914
   0   6  -7   28.67    4.123230
   0   6   8 1690.24  103.771382
   0   6   8 2265.25  136.281696
   0  -6   8 1675.05   88.052301
   0  -6   8 1881.94   99.732602
   0  -6  -8  946.21   53.06 422
   0  -6  -8 1013.27   57.19 725
   0   6  -8  809.98   39.81 617
   0   6  -8  886.65   44.94 911
   0   6  -8 1006.79   52.713228
   0   6   9   10.03    5.931392
   0   6   9   12.22    7.471702
   0  -6   9   12.03    3.272306
   0  -6   9    9.94    3.032608
   0  -6  -9   13.37    6.42 433
   0  -6  -9   12.54    4.95 736
   0   6  -9    3.56    1.33 615
   0   6  -9    7.86    1.87 909
   0   6  -9    6.49    1.873227
   0   6  10 1618.93  105.831401
   0   6  10 2178.69  149.071707
   0  -6  10 1453.77   79.252311
   0  -6  10 1429.80   72.462615
   0  -6 -10 1201.75   78.17 445
   0  -6 -10  842.02   57.93 747
   0   6 -10  705.12   40.73 615
   0   6 -10  875.51   47.39 908
   0   6 -10  870.57   51.723227
   0   6  11    3.75    6.791713
   0  -6  11    1.30    1.802317
   0  -6 -11    2.49    2.56 456
   0  -6 -11    2.96    2.93 758
   0   6 -11    0.83    1.02 615
   0   6 -11    1.36    1.16 908
   0   6 -11    1.06    1.343228
   0   7   0    0.26    2.27 688
   0   7   0   -2.05    1.83 987
   0   7   0    0.36    3.691310
   0  -7   0   -2.88    3.64  30
   0  -7   0   -1.01    2.212603
   0  -7   0   -0.36    1.382958
   0   7   1   -0.38    2.40 699
   0   7   1   -1.36    2.18 999
   0   7   1    4.74    4.071319
   0  -7   1   -1.95    3.38  24
   0  -7   1   -1.38    2.612599
   0  -7   1    1.13    1.312941
   0  -7  -1   -1.40    3.35  37
   0  -7  -1    3.16    2.432609
   0  -7  -1   -1.31    1.432978
   0   7  -1   -0.78    2.01 677
   0   7  -1    1.15    2.09 976
   0   7  -1   -0.33    2.121302
   0   7   2    1.37    2.43 711
   0   7   2   -0.29    2.121011
   0   7   2   -3.38    4.051328
   0  -7   2    1.40    1.592299
   0  -7   2   -2.25    2.762597
   0  -7   2    0.09    1.522926
   0  -7  -2   -2.68    2.64  46
   0  -7  -2   -0.82    1.912617
   0   7  -2    1.08    2.02 668
   0   7  -2    2.69    2.40 965
   0   7  -2    0.27    1.931294
   0   7   3    3.81    1.841024
   0   7   3   -6.40    4.081337
   0   7   3    2.13    2.791687
   0  -7   3    1.47    2.61  14
   0  -7   3   -1.24    1.702297
   0  -7   3    2.17    4.282596
   0  -7   3    0.46    1.252913
   0  -7  -3   -0.67    2.52  56
   0  -7  -3    1.56    2.71 362
   0  -7  -3    0.29    1.342627
   0   7  -3   -1.63    1.33 659
   0   7  -3    5.32    2.81 956
   0   7  -3    1.33    1.501286
   0   7   4   -0.31    1.961036
   0   7   4    0.92    4.541347
   0   7   4    0.88    3.001688
   0  -7   4   -1.80    2.90  12
   0  -7   4   -2.75    2.102297
   0  -7   4   -5.88    2.522596
   0  -7   4   -0.31    1.822903
   0  -7  -4   -1.50    2.50  66
   0  -7  -4    2.72    2.52 374
   0   7  -4   -0.55    1.22 651
   0   7  -4    0.05    1.65 947
   0   7  -4   -0.48    1.181279
   0   7   5   -0.69    2.031048
   0   7   5   -1.30    3.101691
   0  -7   5    0.42    2.16  10
   0  -7   5   -2.05    1.852298
   0  -7   5    0.08    2.452598
   0  -7   5    3.24    2.802895
   0  -7  -5   -2.63    2.18 386
   0   7  -5    2.05    1.74 645
   0   7  -5    4.30    2.22 940
   0   7   6    3.56    2.861060
   0   7   6   -2.02    5.811365
   0   7   6   -1.11    3.531694
   0  -7   6    1.48    2.13   9
   0  -7   6    3.27    2.232301
   0  -7   6   -0.28    2.102600
   0  -7   6    0.09    1.692889
   0  -7  -6   -1.03    2.79  89
   0  -7  -6    0.54    2.84 398
   0   7  -6    0.54    1.44 639
   0   7  -6   -0.09    1.26 934
   0   7   7    0.11    2.991072
   0   7   7    2.57    5.591373
   0  -7   7   -2.27    2.11  10
   0  -7   7   -0.40    1.722304
   0  -7   7    1.49    2.282604
   0  -7   7   -0.47    1.532885
   0  -7  -7   -0.42    2.31 102
   0  -7  -7    2.23    2.61 409
   0   7  -7   -0.73    1.42 635
   0   7  -7   -0.72    1.29 930
   0   7   8   -1.46    5.481383
   0   7   8   -2.73    4.781703
   0  -7   8   -0.85    1.47  12
   0  -7   8    0.90    2.032307
   0  -7   8    1.99    2.262608
   0  -7   8   -1.36    1.182882
   0  -7  -8   -1.06    2.95 420
   0  -7  -8    0.67    2.27 723
   0   7  -8   -0.21    1.16 633
   0   7  -8    0.46    1.32 927
   0   7   9    3.14    5.691392
   0   7   9    4.73    6.391708
   0  -7   9    1.20    2.042312
   0  -7   9    0.90    1.762614
   0  -7  -9   -0.41    3.20 431
   0  -7  -9    0.20    2.46 734
   0   7  -9    0.28    0.92 631
   0   7  -9   -0.53    1.21 924
   0   7  10    3.04    4.351401
   0   7  10   -4.65    5.161713
   0  -7  10   -0.91    1.712317
   0  -7  10   -0.43    1.422620
   0  -7 -10   -3.11    2.87 442
   0  -7 -10   -0.12    2.78 744
   0   7 -10   -0.19    0.78 630
   0   7 -10    1.12    1.18 923
   0   8   0  730.54   43.07 696
   0   8   0  899.90   51.93 995
   0  -8   0  778.34   57.29  38
   0  -8   0  643.19   41.572613
   0   8   1    1.41    2.47 706
   0   8   1   -2.25    2.821006
   0   8   1    1.73    4.221328
   0  -8   1    1.39    3.01  33
   0  -8   1   -2.75    1.942608
   0  -8  -1    1.65    2.75  45
   0   8  -1   -0.89    2.36 687
   0   8  -1    2.48    2.92 986
   0   8  -1    0.84    2.501313
   0   8   2 1497.35   75.34 716
   0   8   2 1620.01   81.811017
   0   8   2 2661.62  144.441336
   0  -8   2 1744.19   82.652606
   0  -8  -2 1443.63   86.32  52
   0   8  -2 1349.10   70.34 679
   0   8  -2 1790.82   86.79 976
   0   8   3    1.42    2.261028
   0  -8   3    2.10    2.72  25
   0  -8   3    3.66    2.462605
   0  -8   3    2.74    1.792929
   0  -8  -3   -0.43    3.10  61
   0  -8  -3    3.72    2.77 367
   0   8  -3    2.87    1.61 671
   0   8  -3    3.96    1.88 968
   0   8  -3    5.44    1.761300
   0   8   4  711.09   43.091039
   0   8   4 1174.37   76.211351
   0  -8   4  612.48   40.462309
   0  -8   4  919.84   51.612605
   0  -8   4  645.41   39.242919
   0  -8  -4  474.99   35.65 377
   0   8  -4  512.36   30.46 664
   0   8  -4  544.58   31.39 960
   0   8   5    0.73    2.681050
   0   8   5   -1.66    6.441359
   0  -8   5   -0.53    1.272309
   0  -8   5   -0.19    2.212606
   0  -8   5    0.86    1.812911
   0  -8  -5    0.80    3.06  80
   0   8  -5   -0.68    1.27 658
   0   8  -5    1.00    1.43 954
   0   8   6 1230.34   73.651061
   0   8   6 2096.69  137.541368
   0  -8   6 1325.47   64.492310
   0  -8   6 1585.79   84.142608
   0  -8   6 1410.44   75.252905
   0   8  -6  879.90   45.11 654
   0   8  -6  958.72   50.49 949
   0   8   7    4.92    2.981072
   0   8   7   -0.46    6.151376
   0   8   7    1.44    4.141708
   0  -8   7    3.41    2.16  21
   0  -8   7    2.70    1.652313
   0  -8   7    2.13    2.222611
   0  -8   7    1.26    1.642901
   0  -8  -7    5.77    2.45 103
   0  -8  -7    8.45    3.60 410
   0   8  -7    0.99    1.16 650
   0   8  -7    2.14    1.37 945
   0   8   8  666.07   55.481385
   0  -8   8  448.75   30.812316
   0  -8   8  639.97   37.672615
   0  -8   8  437.66   30.542898
   0  -8  -8  305.62   28.25 420
   0  -8  -8  339.87   28.37 722
   0   8  -8  331.55   21.16 647
   0   8  -8  347.50   20.50 941
   0   9   0   -0.57    2.16 705
   0   9   0    0.42    2.591004
   0   9   0   -0.04    2.511330
   0  -9   0   -1.02    2.83  47
   0  -9   0    2.49    2.012622
   0   9   1    0.57    2.40 713
   0   9   1    1.09    2.681013
   0   9   1   -0.52    3.271337
   0  -9   1    0.07    2.57  42
   0  -9   1   -0.06    1.502618
   0  -9  -1    0.10    3.14  52
   0  -9  -1   -0.68    1.472628
   0   9  -1   -1.34    2.33 697
   0   9  -1    1.63    3.28 995
   0   9  -1    0.05    2.121324
   0   9   2   -0.82    2.251023
   0   9   2    2.59    3.661343
   0  -9   2    0.98    2.48  38
   0  -9   2   -0.88    1.462616
   0  -9  -2   -4.08    2.55  60
   0  -9  -2   -0.42    2.52 363
   0   9  -2   -0.51    1.57 689
   0   9  -2   -1.46    2.16 987
   0   9   3    0.71    6.881351
   0  -9   3    1.11    2.22  35
   0  -9   3    1.14    1.662615
   0  -9  -3    0.76    2.84  67
   0  -9  -3   -2.99    2.46 372
   0   9  -3   -0.90    1.36 683
   0   9  -3    1.09    1.72 980
   0   9   4    0.07    2.911043
   0   9   4    0.57    5.931357
   0  -9   4   -1.06    1.97  33
   0  -9   4   -1.47    1.612614
   0  -9  -4   -1.57    2.35  75
   0  -9  -4   -1.83    2.35 382
   0   9  -4    1.27    1.43 677
   0   9  -4    0.17    1.35 973
   0   9   5   -1.23    2.191053
   0   9   5    2.03    5.381365
   0  -9   5    0.46    2.06  32
   0  -9   5   -0.27    1.332615
   0  -9  -5    0.03    2.50  85
   0  -9  -5    0.44    2.51 392
   0   9  -5   -0.92    1.38 671
   0   9  -5    0.87    1.47 967
   0   9   6   -1.66    1.961064
   0   9   6   -2.73    4.401373
   0  -9   6    0.43    1.332617
   0  -9  -6   -0.21    2.18  95
   0   9  -6   -0.99    1.06 667
   0   9  -6   -0.42    1.21 963
   0  10   0  318.57   29.69 714
   0  10   0  442.62   30.761013
   0 -10   0  374.57   32.31  56
   0  10   1    7.53    3.001022
   0  10   1    8.31    3.161347
   0 -10   1    1.94    2.55  51
   0 -10   1    3.69    1.602629
   0 -10  -1    3.90    2.83  61
   0  10  -1    6.05    2.39 707
   0  10  -1    6.93    2.441005
   0  10   2  607.56   42.621030
   0 -10   2  451.22   37.612626
   0 -10  -2  383.30   39.57  67
   0  10  -2  462.87   33.32 700
   0  10  -2  650.53   35.28 998
   0  10   3   12.94    4.061359
   0 -10  -3    1.95    2.80  74
   0  10  -3    4.05    1.63 694
   0  10  -3    5.30    2.21 992
   1   0   0    0.21    0.59 165
   1   0   0    1.01    0.34 503
   1   0   0   -0.05    0.702133
   1   0   0    1.71    0.782426
   1   0   0    3.07    0.652727
   1   0   0    1.13    0.392961
  -1   0   0    0.97    0.26 841
  -1   0   0    2.54    0.851149
  -1   0   0    0.88    0.611468
   1   0   1   24.30    3.381767
   1   0   1   17.03    1.972065
   1   0   1   11.33    1.542371
   1   0   1   17.22    1.692696
  -1   0   1   15.38    1.361266
  -1   0   1   16.66    2.071541
  -1   0   1   16.80    2.041845
   1   0  -1    9.02    1.65 166
   1   0  -1   11.43    1.34 474
   1   0  -1    7.54    0.71 758
   1   0  -1   15.97    2.122491
   1   0  -1   10.10    1.242758
   1   0  -1   11.24    1.253030
  -1   0  -1   14.15    1.731099
  -1   0  -1   13.02    1.453228
   1   0   2    3.76    2.891737
   1   0   2    0.34    1.212030
   1   0   2    2.38    0.872341
   1   0   2    0.18    0.392672
  -1   0   2   -0.56    0.591344
  -1   0   2   -0.02    1.121590
  -1   0   2    1.58    1.941888
  -1   0   2    1.17    1.072179
   1   0  -2    1.06    0.92 172
   1   0  -2    2.20    1.02 471
   1   0  -2    0.07    0.65 764
   1   0  -2    0.58    0.682788
   1   0  -2    0.94    0.683061
  -1   0  -2   -0.20    0.58 461
  -1   0  -2    0.66    0.78 773
  -1   0  -2   -0.73    1.211083
  -1   0  -2    1.62    2.523181
   1   0   3  834.49   48.951724
   1   0   3  330.99   18.742327
   1   0   3  291.50   14.132658
  -1   0   3  249.45   11.581375
  -1   0   3  288.02   18.851619
  -1   0   3  337.53   23.101912
  -1   0   3  369.59   21.652208
   1   0  -3  228.48   12.30 179
   1   0  -3  244.31   15.58 473
   1   0  -3  233.67   14.04 769
   1   0  -3  305.03   15.082815
   1   0  -3  273.62   15.413080
  -1   0  -3  220.57   12.63 468
  -1   0  -3  538.64   32.033164
   1   0   4   -1.36    1.621437
   1   0   4    2.56    4.031718
   1   0   4    1.24    1.472008
   1   0   4   -1.28    0.812321
   1   0   4    0.39    0.532652
  -1   0   4    0.11    0.991393
  -1   0   4    0.72    1.551638
  -1   0   4   -1.64    1.911929
  -1   0   4   -0.38    1.422229
   1   0  -4   -0.62    0.85 187
   1   0  -4   -0.60    1.32 477
   1   0  -4    0.71    0.95 775
   1   0  -4    1.73    1.162839
   1   0  -4   -1.63    1.173093
  -1   0  -4   -0.05    0.77 267
  -1   0  -4    0.56    0.85 475
  -1   0  -4   -0.17    1.16 779
  -1   0  -4   -2.78    3.513158
   1   0   5  162.16   15.061717
   1   0   5   95.76    7.582006
   1   0   5   63.66    4.852319
   1   0   5   58.87    3.762653
  -1   0   5   68.06    5.541406
  -1   0   5   77.03    6.131652
  -1   0   5   90.47    8.351942
  -1   0   5   90.40    8.122245
   1   0  -5   59.39    5.58 196
   1   0  -5   62.46    5.91 482
   1   0  -5   60.15    5.57 781
   1   0  -5  103.28    6.832860
   1   0  -5   66.48    6.463103
  -1   0  -5  107.34    4.51 263
  -1   0  -5   51.37    4.75 481
  -1   0  -5   55.17    5.33 783
  -1   0  -5  118.39   10.583156
   1   0   6    0.13    3.801718
   1   0   6   -2.55    1.602006
   1   0   6   -0.18    0.402658
  -1   0   6   -0.62    1.351417
  -1   0   6   -0.01    2.451664
  -1   0   6    2.67    2.861952
  -1   0   6    0.45    2.242258
   1   0  -6    0.28    1.05 205
   1   0  -6   -0.39    1.94 487
   1   0  -6   -0.54    1.55 787
  -1   0  -6    0.35    0.90 269
  -1   0  -6   -0.19    1.20 487
  -1   0  -6   -2.11    1.61 788
  -1   0  -6    0.21    1.511083
  -1   0  -6   -0.04    3.073158
   1   0   7   57.74    8.111720
   1   0   7   28.63    3.842007
   1   0   7   27.03    2.942323
  -1   0   7   29.86    3.881426
  -1   0   7   43.26    4.791674
  -1   0   7   43.25    5.961961
  -1   0   7   51.88    6.532269
  -1   0   7   46.89    4.622544
   1   0  -7   29.20    3.73 215
   1   0  -7   32.27    4.33 492
   1   0  -7   37.47    4.88 792
   1   0  -7   55.32    5.663121
  -1   0  -7   25.75    3.04 494
  -1   0  -7   26.85    4.21 793
  -1   0  -7   36.33    4.251087
  -1   0  -7   53.29    6.813160
   1   0   8   -0.67    1.892010
   1   0   8    0.34    1.122327
  -1   0   8   -2.01    2.081434
  -1   0   8   -0.01    2.701683
  -1   0   8    3.21    3.591970
  -1   0   8   -0.60    2.382280
   1   0  -8    0.12    1.57 226
   1   0  -8   -1.81    2.28 497
   1   0  -8   -2.61    2.623129
  -1   0  -8   -1.58    1.22 500
  -1   0  -8    0.11    2.151092
  -1   0  -8    1.25    3.563164
   1   0   9    1.12    3.191728
   1   0   9    0.76    1.052331
  -1   0   9    3.52    2.951693
  -1   0   9   -3.84    3.591978
  -1   0   9    0.87    2.262290
   1   0  -9   -0.19    1.82 236
   1   0  -9    2.77    2.53 503
   1   0  -9    1.98    2.68 804
   1   0  -9    4.88    1.571084
   1   0  -9   -0.26    2.803136
  -1   0  -9   -0.46    1.83 506
  -1   0  -9   -0.66    2.22 804
  -1   0  -9   -0.96    2.381097
   1   0  10    1.93    3.061733
   1   0  10    0.56    1.062337
  -1   0  10    0.93    3.631701
  -1   0  10   -0.67    3.021985
  -1   0  10   -0.82    1.532300
   1   0 -10    2.74    2.90 509
   1   0 -10    3.01    3.54 810
   1   0 -10    1.26    1.921092
   1   0 -10    0.41    4.103143
  -1   0 -10   -0.14    2.30 514
  -1   0 -10    0.61    2.71 810
  -1   0 -10    4.56    2.801103
  -1   0 -10    0.84    2.883172
   1   0  11    2.55    2.491738
   1   0  11    0.27    2.282022
   1   0  11    0.47    1.182343
  -1   0  11    1.50    4.581709
  -1   0  11    3.04    4.171993
  -1   0  11    2.04    1.412310
   1   0 -11    3.63    2.74 516
   1   0 -11    0.80    3.54 816
   1   0 -11    1.71    2.241101
   1   0 -11    2.58    3.303151
  -1   0 -11    1.51    2.79 520
  -1   0 -11    2.78    3.30 816
  -1   0 -11    4.96    2.941109
  -1   0 -11    3.44    2.963178
   1   0  12    1.56    2.631744
   1   0  12   -0.42    2.352027
   1   0  12    0.99    1.282350
  -1   0  12    0.19    3.501718
  -1   0  12    1.40    3.192000
   1   0 -12   -2.17    2.85 522
   1   0 -12   -2.45    3.36 823
   1   0 -12   -0.56    4.333158
  -1   0 -12   -1.29    2.13 527
  -1   0 -12    3.95    3.32 822
  -1   0 -12    2.26    3.071116
  -1   0 -12    2.23    2.803183
   1   0  13    2.47    2.371750
   1   0  13    6.77    2.642033
  -1   0  13   10.63    4.102007
   1   0 -13    8.72    3.46 529
   1   0 -13    8.88    4.42 829
   1   0 -13    9.99    5.763166
  -1   0 -13    6.81    2.96 535
  -1   0 -13    7.54    4.17 828
  -1   0 -13    7.23    3.631123
  -1   0 -13    8.10    3.123190
   1   0  14   -1.68    1.321757
   1   0 -14   -1.60    2.98 537
   1   0 -14   -2.11    2.69 837
  -1   0 -14   -0.65    1.723197
   1   1   0 7615.33  256.601373
   1   1   012866.70  400.761778
   1   1   0 9604.61  301.092141
   1   1   010311.87  380.812484
   1   1   0 7554.58  276.142816
   1  -1   0 9220.68  343.21  70
  -1   1   010124.24  375.471510
   1   1   1  284.77   14.36 305
   1   1   1  108.10    5.79 679
   1   1   1  101.75    6.791038
   1   1   1  106.58    6.471384
   1   1   1  407.55   25.441729
   1   1   1  137.96    8.602076
   1   1   1  175.61   11.012433
   1   1   1  112.26    5.662806
  -1  -1   1  156.78    7.621521
  -1  -1   1  204.57   11.031847
  -1  -1   1  138.06    9.532165
   1  -1  -1  124.70    8.75  93
   1  -1  -1  129.60    8.43 388
   1  -1  -1  103.21    7.042677
   1  -1  -1  169.15   10.762981
  -1   1  -1  133.59    8.19 868
  -1   1  -1  125.06    7.931166
  -1   1  -1  126.16    7.811456
  -1   1  -1  150.81   10.743239
  -1  -1  -1  119.53    4.573209
   1   1  -1  134.90    9.28 245
   1   1  -1  122.53    7.57 557
   1   1  -1  123.17    6.31 892
   1   1  -1  119.15    8.192827
   1   1  -1  112.31    6.473109
  -1   1   1  154.14    8.471002
  -1   1   1  152.04    9.791261
  -1   1   1  138.23    9.741558
  -1   1   1  146.38    9.161854
   1  -1   1  119.07    6.98  42
   1  -1   1  121.68    8.032330
   1  -1   1  109.45    8.122630
   1   1   2 9133.80  336.271071
   1   1   210058.49  338.521393
   1   1   210770.89  292.202797
  -1  -1   213684.77  553.101888
   1  -1  -212332.88  423.56 113
  -1   1  -214444.55  429.83 562
  -1   1  -212091.28  431.09 837
  -1   1  -212707.14  456.031137
  -1   1  -215684.84  619.873206
  -1  -1  -217853.58  601.273140
   1   1  -210470.88  391.00 235
   1   1  -210720.65  412.21 531
   1   1   3  211.00   12.501400
   1   1   3  538.59   31.041705
   1   1   3  329.20   18.932021
   1   1   3  222.36   12.432362
   1   1   3  221.17    7.702795
  -1  -1   3  259.17   17.482213
   1  -1  -3  250.06   16.17 129
   1  -1  -3  264.55   16.63 430
   1  -1  -3  212.01   11.852754
   1  -1  -3  237.82   15.093048
  -1   1  -3  263.01   12.94 535
  -1   1  -3  221.46   16.15 822
  -1   1  -3  252.30   13.371121
  -1   1  -3  338.84   23.253188
  -1  -1  -3  229.14   10.27  72
  -1  -1  -3  306.47   15.38 407
  -1  -1  -3  207.86   13.77 729
  -1  -1  -3  322.62   14.843134
   1   1  -3  195.59   12.90 231
   1   1  -3  209.06   13.75 519
   1   1  -3  228.99   12.23 826
   1   1  -3  227.24   11.351099
   1   1  -3  253.97   14.652852
   1   1  -3  241.02   14.853115
  -1   1   3  233.29   14.731077
  -1   1   3  222.25   13.721336
  -1   1   3  249.73   16.681614
  -1   1   3  291.60   16.402211
   1  -1   3  410.40   20.401753
   1  -1   3  313.89   18.252014
   1  -1   3  247.67   15.052307
   1  -1   3  223.39   11.372614
   1   1   4 4749.41  186.081407
   1   1   411078.43  413.561704
   1   1   4 5968.44  223.442013
   1   1   4 5395.94  209.552348
   1  -1  -4 4897.46  196.30 144
   1  -1  -4 5917.84  231.32 443
   1  -1  -4 5428.28  199.80 736
   1  -1  -4 5315.40  208.173068
  -1   1  -4 5655.29  201.35 524
  -1   1  -4 5046.44  202.57 816
  -1   1  -4 5718.36  208.041113
  -1   1  -4 6545.57  269.393178
  -1  -1  -4 7637.49  254.133135
   1   1  -4 4729.18  191.25 231
   1   1  -4 4456.74  208.61 514
   1   1  -4 5459.47  231.89 818
   1   1  -4 5422.56  181.731091
   1   1  -4 6996.89  240.112865
   1   1  -4 5723.79  226.303120
  -1   1   4 4764.76  188.891356
   1  -1   4 5885.05  210.182305
   1  -1   4 5493.23  187.412613
   1   1   5   20.27    3.251413
   1   1   5   26.37    6.161705
   1   1   5   20.42    3.062010
   1   1   5   18.98    2.292341
  -1  -1   5   23.71    2.831667
  -1  -1   5   24.40    3.492242
   1  -1  -5   13.73    2.41 158
   1  -1  -5   17.29    3.05 453
   1  -1  -5   26.63    1.812832
   1  -1  -5   20.13    3.193083
  -1   1  -5   24.54    2.21 315
  -1   1  -5   15.68    1.90 520
  -1   1  -5   15.82    2.55 814
  -1   1  -5   15.12    2.551110
  -1   1  -5   29.81    4.163174
  -1  -1  -5    8.11    1.12 161
  -1  -1  -5   19.23    2.76 445
  -1  -1  -5   16.49    2.52 754
   1   1  -5   14.00    2.17 234
   1   1  -5   14.40    2.29 512
   1   1  -5   17.07    2.94 815
   1   1  -5   14.53    1.521091
   1   1  -5   28.20    3.602879
   1   1  -5   19.75    2.733125
  -1   1   5   14.36    2.291375
  -1   1   5   25.67    3.651645
  -1   1   5   22.63    4.211946
  -1   1   5   26.98    3.262255
   1  -1   5   21.95    3.221736
   1  -1   5   19.16    3.082005
   1  -1   5   18.34    2.582306
   1  -1   5   15.12    1.442616
   1   1   6 6699.79  232.021420
   1   1   610286.13  421.701707
   1   1   6 7044.26  260.652009
   1   1   6 6103.30  226.772339
  -1  -1   6 6573.07  269.861678
  -1  -1   6 8302.62  347.932254
  -1  -1   6 9937.80  357.032532
   1  -1  -6 5655.76  228.24 172
   1  -1  -6 7530.38  278.66 462
   1  -1  -6 6738.68  244.76 760
   1  -1  -6 7151.96  258.313096
  -1   1  -6 6300.21  222.48 519
  -1   1  -6 6436.54  235.68 814
  -1   1  -6 6450.74  241.891109
  -1   1  -6 7875.26  302.183172
  -1  -1  -6 4990.25  218.06 457
  -1  -1  -6 6804.74  262.83 763
  -1  -1  -6 9573.26  343.153143
   1   1  -6 5777.15  246.40 238
   1   1  -6 5215.17  245.04 513
   1   1  -6 7284.40  289.46 815
   1   1  -6 6753.40  233.291093
   1   1  -6 7560.42  260.083131
  -1   1   6 5728.45  228.131389
  -1   1   6 7409.55  307.921656
  -1   1   6 9711.64  377.522269
   1  -1   6 8683.80  295.721734
   1  -1   6 7013.42  275.182005
   1  -1   6 6202.37  228.492309
   1  -1   6 5968.61  207.682621
   1   1   7   60.40    6.591427
   1   1   7   93.33   11.931711
   1   1   7   65.88    5.412011
   1   1   7   43.49    3.542340
  -1  -1   7   58.35    6.201687
  -1  -1   7   67.85    6.901961
  -1  -1   7   86.04    8.862264
  -1  -1   7   67.08    6.452547
   1  -1  -7   52.59    4.59 185
   1  -1  -7   69.75    6.60 471
   1  -1  -7   59.71    5.25 770
   1  -1  -7   68.62    6.613106
  -1   1  -7   50.10    4.37 521
  -1   1  -7   52.66    5.46 815
  -1   1  -7   60.76    6.021110
  -1   1  -7   68.02    6.633173
  -1  -1  -7   38.58    4.72 468
  -1  -1  -7   51.72    5.94 772
  -1  -1  -7   80.28    9.343149
   1   1  -7   54.81    5.14 244
   1   1  -7   54.07    6.64 515
   1   1  -7   56.47    6.72 817
   1   1  -7   51.80    4.291098
   1   1  -7   73.27    7.403136
  -1   1   7   63.16    5.811401
  -1   1   7   71.95    7.351667
  -1   1   7   74.73    9.121965
  -1   1   7   83.48    6.622281
   1  -1   7   71.57    6.351735
   1  -1   7   59.37    5.402007
   1  -1   7   44.83    4.152312
   1  -1   7   43.67    3.062629
   1   1   8 3321.53  141.791433
   1   1   8 4955.68  252.181715
   1   1   8 3421.17  130.562013
   1   1   8 2478.29  107.412342
  -1  -1   8 3788.44  154.151696
  -1  -1   8 4093.52  184.681969
  -1  -1   8 4270.49  182.842274
  -1  -1   8 4284.54  183.552562
   1  -1  -8 3018.09  118.34 198
   1  -1  -8 3641.24  138.77 778
   1  -1  -8 4154.93  158.893116
  -1   1  -8 3176.32  123.76 524
  -1   1  -8 3508.57  142.40 818
  -1   1  -8 3704.07  141.521113
  -1   1  -8 4033.72  155.563175
  -1  -1  -8 2821.27  128.69 478
  -1  -1  -8 3282.86  142.36 780
   1   1  -8 3612.25  146.00 251
   1   1  -8 3012.23  131.22 518
   1   1  -8 3896.22  166.89 820
   1   1  -8 3163.47  128.271103
   1   1  -8 3864.99  171.033142
  -1   1   8 3061.61  131.261413
  -1   1   8 4550.09  169.041676
  -1   1   8 5251.00  222.591973
  -1   1   8 4301.87  184.562292
   1  -1   8 3504.24  142.181737
   1  -1   8 3084.43  117.802010
   1  -1   8 2964.85  113.862317
   1  -1   8 2610.40   96.222641
   1   1   9   23.68    6.391719
   1   1   9   26.72    3.862016
   1   1   9   13.78    2.262346
  -1  -1   9   19.94    4.021704
  -1  -1   9   19.57    5.231977
  -1  -1   9   17.08    3.282284
   1  -1  -9   23.52    3.95 486
   1  -1  -9   25.17    4.17 786
   1  -1  -9   26.67    4.703125
  -1   1  -9   15.03    3.11 528
  -1   1  -9   18.41    3.84 822
  -1   1  -9   18.48    3.251116
  -1   1  -9   14.03    3.313178
  -1  -1  -9   12.74    2.77 487
  -1  -1  -9   12.76    4.17 788
  -1  -1  -9   31.35    6.183159
   1   1  -9   17.75    3.15 260
   1   1  -9   11.93    3.08 521
   1   1  -9   19.60    3.88 823
   1   1  -9   17.63    2.961109
   1   1  -9   25.79    5.153148
  -1   1   9   19.12    4.131685
  -1   1   9   29.68    6.071980
  -1   1   9   20.64    2.932302
   1  -1   9   16.18    2.691740
   1  -1   9   13.37    3.442013
   1  -1   9   13.28    2.482322
   1   1  10 5065.92  232.811724
   1   1  10 3371.59  144.602020
   1   1  10 2460.12  107.012351
  -1  -1  10 5611.95  229.241712
  -1  -1  10 5075.22  211.811985
  -1  -1  10 4730.44  191.282293
   1  -1 -10 4447.24  174.57 494
  -1   1 -10 4137.79  164.29 532
  -1   1 -10 4475.93  167.10 825
  -1   1 -10 4400.59  160.131120
  -1   1 -10 3810.58  147.613181
  -1  -1 -10 3255.98  157.60 495
  -1  -1 -10 4302.03  190.20 795
  -1  -1 -10 4884.00  214.391088
   1   1 -10 3449.71  157.61 526
   1   1 -10 4051.59  168.09 827
   1   1 -10 3748.10  150.101115
   1   1 -10 5231.90  226.753154
  -1   1  10 3407.03  163.251433
  -1   1  10 5242.97  201.591694
  -1   1  10 6218.32  263.111988
  -1   1  10 2993.90  131.932312
   1  -1  10 3822.80  148.151744
   1  -1  10 3605.08  140.452017
   1  -1  10 2789.30  116.972328
   1   1  11   17.32    4.101730
   1   1  11    8.86    3.062025
  -1  -1  11   13.21    4.251720
  -1  -1  11   13.44    5.331992
  -1  -1  11   15.56    2.892302
   1  -1 -11    4.97    3.53 502
   1  -1 -11   10.36    4.66 802
   1  -1 -11    7.59    2.981083
   1  -1 -11   18.34    4.433142
  -1   1 -11   11.16    2.78 537
  -1   1 -11   10.92    3.98 830
  -1   1 -11   13.80    3.631126
  -1   1 -11   11.17    3.093185
  -1  -1 -11    6.05    2.76 504
  -1  -1 -11   14.44    4.79 802
  -1  -1 -11   11.18    4.371095
  -1  -1 -11   13.55    5.313171
   1   1 -11    8.60    2.70 531
   1   1 -11    7.36    4.79 832
   1   1 -11   21.30    5.533161
  -1   1  11   10.90    4.601702
  -1   1  11   21.24    5.231995
   1  -1  11   11.10    2.971749
   1  -1  11   16.53    3.232022
   1  -1  11    8.34    2.172334
   1   1  12 1666.46   94.621736
   1   1  12 1321.46   75.752029
  -1  -1  12 1994.79  114.972000
  -1  -1  12 1585.19   76.612312
   1  -1 -12 2172.42   99.41 509
   1  -1 -12 2418.34  119.69 810
   1  -1 -12 1884.27   96.001093
  -1   1 -12 1725.85   95.92 543
  -1   1 -12 2183.06  112.12 835
  -1   1 -12 1838.40   98.131132
  -1   1 -12 1699.77   79.733190
  -1  -1 -12 2239.59  118.70 809
  -1  -1 -12 1902.70  113.591103
   1   1 -12 1730.55   93.28 536
   1   1 -12 1973.12  122.02 837
   1   1 -12 2526.68  118.993167
  -1   1  12 2572.57  145.921711
  -1   1  12 2086.52  110.342002
   1  -1  12 1228.01   68.981754
   1  -1  12 1386.64   71.062027
   1  -1  12 1300.31   66.722341
   1   1  13    9.17    3.112035
  -1  -1  13   10.18    2.972007
   1  -1 -13   14.74    3.99 517
   1  -1 -13    8.86    3.82 818
   1  -1 -13   29.53    6.363160
  -1   1 -13   13.32    4.32 841
  -1   1 -13    8.40    3.441139
  -1   1 -13   10.11    3.213196
  -1  -1 -13   11.90    3.31 521
  -1  -1 -13   18.70    5.57 817
  -1  -1 -13   12.52    4.541111
  -1  -1 -13   12.92    4.143185
   1   1 -13   12.03    3.46 542
   1   1 -13   14.69    4.36 843
   1   1 -13   13.81    4.223174
  -1   1  13   17.49    5.101719
  -1   1  13   14.61    3.832010
   1  -1  13    5.41    2.402032
   1  -1  13    8.86    1.952348
  -1   1 -14 1032.96   62.923202
  -1  -1 -14 1345.99   83.151119
  -1   1  14 1261.32   65.991728
   1   2   0  142.27   13.46 307
   1   2   0   56.58    4.85 631
   1   2   0   61.78    5.47 965
   1   2   0   50.32    4.331323
   1   2   0  136.65    7.571737
   1   2   0   65.58    5.592863
  -1  -2   0   57.92    5.362166
   1  -2   0   52.44    5.08  41
   1  -2   0   55.92    3.692334
   1  -2   0   52.70    5.122620
   1  -2   0   63.60    5.372924
  -1   2   0   64.87    5.20 678
  -1   2   0   66.81    5.11 942
  -1   2   0   94.87    7.821235
  -1   2   0   71.41    5.711543
   1   2   1  103.27    8.36 332
   1   2   1   77.66    5.99 669
   1   2   1   96.59    8.551004
   1   2   1   67.26    5.891346
   1   2   1  198.09   10.811707
   1   2   1  101.55    7.632864
  -1  -2   1   80.60    3.281490
  -1  -2   1  121.79    8.471860
  -1  -2   1   92.91    7.652189
   1  -2  -1   74.07    7.11  60
   1  -2  -1   62.36    4.182388
   1  -2  -1   65.90    5.882637
   1  -2  -1   95.31    6.792962
  -1   2  -1   91.05    5.82 640
  -1   2  -1  100.93    8.35 905
  -1   2  -1  102.30    8.131205
  -1   2  -1   82.81    5.661502
  -1  -2  -1   89.67    4.252989
   1   2  -1  113.35    9.97 289
   1   2  -1   86.72    7.49 598
   1   2  -1   91.42    7.81 924
   1   2  -1   85.94    5.671288
   1   2  -1   94.92    8.042865
   1   2  -1  110.89    8.173175
  -1   2   1   87.61    7.02 712
  -1   2   1  104.16    6.82 982
  -1   2   1  103.86    8.961266
   1  -2   1  110.00    9.13  22
   1  -2   1   75.32    6.182312
   1  -2   1   77.04    6.802609
   1  -2   1   92.33    7.482889
   1   2   2  127.59    7.87 705
   1   2   2  142.96   10.491035
   1   2   2  115.84    8.511362
   1   2   2  142.62    8.002055
   1   2   2  194.35   10.412454
  -1  -2   2  142.39   11.372207
   1  -2  -2  148.74   10.59  78
   1  -2  -2  148.76    9.03 379
   1  -2  -2  105.25    7.112661
   1  -2  -2  149.17   10.142997
  -1   2  -2  195.13   11.25 605
  -1   2  -2  118.18    7.95 878
  -1   2  -2  115.23    7.281179
  -1   2  -2  139.11    7.841462
  -1   2  -2  163.36   12.383224
  -1  -2  -2  138.12   10.39   2
  -1  -2  -2  139.63    5.693073
   1   2  -2  243.44   16.96 277
   1   2  -2  127.47    8.22 573
   1   2  -2  151.63    9.07 891
   1   2  -2  227.42   13.141235
   1   2  -2  149.00   11.702869
  -1   2   2  138.00    9.261017
  -1   2   2  177.89   12.761295
   1  -2   2  176.27   11.38   5
   1  -2   2  187.51   10.852037
   1  -2   2  133.22   10.012302
   1  -2   2  146.85   10.152602
   1   2   3   52.11    5.321058
   1   2   3   38.25    4.041374
   1   2   3   93.75    8.411695
   1   2   3   48.91    4.342033
  -1  -2   3   55.14    2.881684
  -1  -2   3   53.90    4.811918
  -1  -2   3   56.41    5.422221
   1  -2  -3   49.53    4.72  96
   1  -2  -3   55.42    5.30 400
   1  -2  -3   30.01    2.762694
   1  -2  -3   53.58    4.733025
  -1   2  -3   81.24    6.99 351
  -1   2  -3   45.44    3.14 580
  -1   2  -3   41.55    3.44 860
  -1   2  -3   46.98    4.111161
  -1   2  -3   66.30    7.993207
  -1  -2  -3   46.00    4.13  37
  -1  -2  -3   56.59    4.70 375
  -1  -2  -3   52.91    4.652531
  -1  -2  -3   50.19    2.953097
   1   2  -3   61.41    6.21 270
   1   2  -3   40.39    3.25 557
   1   2  -3   36.01    3.00 868
   1   2  -3   47.85    2.851187
   1   2  -3   58.46    6.082876
   1   2  -3   69.04    7.113150
  -1   2   3   49.73    4.441045
  -1   2   3   54.71    5.141319
  -1   2   3   55.17    5.401616
  -1   2   3   59.44    6.171932
  -1   2   3   62.87    3.452235
   1  -2   3   79.94    6.581792
   1  -2   3   50.28    4.472019
   1  -2   3   54.03    5.442298
   1  -2   3   56.16    4.702600
   1   2   4   -0.17    1.531076
   1   2   4   -0.22    1.691384
   1   2   4    0.18    3.321695
   1   2   4    2.60    0.772394
  -1  -2   4    2.03    1.081688
  -1  -2   4   -0.20    1.931933
  -1  -2   4    2.09    2.342233
  -1  -2   4    0.55    1.812523
   1  -2  -4    4.82    1.58 113
   1  -2  -4    2.28    1.31 416
   1  -2  -4    2.14    1.103048
  -1   2  -4    1.73    2.05 341
  -1   2  -4    2.32    1.05 564
  -1   2  -4    2.94    1.73 849
  -1   2  -4    2.57    1.741149
  -1   2  -4    1.78    1.983197
  -1  -2  -4    0.79    0.71  71
  -1  -2  -4    5.54    1.49 398
  -1  -2  -4    0.52    1.323112
   1   2  -4    2.81    1.81 266
   1   2  -4    0.73    1.41 547
   1   2  -4    0.75    1.32 855
   1   2  -4    3.71    0.991158
   1   2  -4    4.20    2.273148
  -1   2   4    2.58    1.591067
  -1   2   4    2.30    1.841340
  -1   2   4    4.13    2.551631
  -1   2   4    0.96    2.441945
  -1   2   4    2.97    0.892267
   1  -2   4    2.74    1.701774
   1  -2   4    4.75    1.592012
   1  -2   4    2.52    1.892298
   1  -2   4    2.08    1.412600
   1   2   5   61.78    6.191394
   1   2   5  121.80   11.211697
   1   2   5   89.71    6.912018
   1   2   5   73.73    4.262378
  -1  -2   5   95.49    6.731695
  -1  -2   5   96.73    9.301945
  -1  -2   5   96.89    8.902244
  -1  -2   5  124.13    9.892532
   1  -2  -5   79.22    6.10 129
   1  -2  -5   89.55    6.75 430
   1  -2  -5   96.64    6.82 724
   1  -2  -5   90.69    6.333066
  -1   2  -5   96.70    6.69 335
  -1   2  -5   98.02    6.29 555
  -1   2  -5   77.87    7.21 842
  -1   2  -5  101.37    8.731141
  -1   2  -5   78.71    6.523190
  -1  -2  -5   94.23    7.35 417
  -1  -2  -5   90.65    7.61 730
  -1  -2  -5   82.33    6.363122
   1   2  -5   95.00    6.44 265
   1   2  -5   95.25    7.70 541
   1   2  -5   97.76    7.56 847
   1   2  -5   96.65    6.511144
   1   2  -5  103.86    7.743148
  -1   2   5   81.16    6.791354
  -1   2   5   88.69    8.261643
  -1   2   5  111.63   10.971955
  -1   2   5  103.69    6.162283
   1  -2   5   93.56    6.741762
   1  -2   5   90.19    7.032009
   1  -2   5   99.38    8.202300
   1  -2   5   84.59    6.352603
   1   2   6    0.41    2.371403
   1   2   6   -3.46    4.181701
   1   2   6   -1.23    1.482017
   1   2   6    0.27    0.772370
  -1  -2   6   -2.44    2.581955
  -1  -2   6    1.41    2.512254
  -1  -2   6   -3.49    1.782542
   1  -2  -6    3.57    1.62 144
   1  -2  -6    0.27    1.88 442
   1  -2  -6    0.02    1.40 738
   1  -2  -6    0.13    1.573081
  -1   2  -6   -0.07    0.95 333
  -1   2  -6    2.47    1.71 550
  -1   2  -6    2.28    1.82 839
  -1   2  -6    0.12    1.901137
  -1   2  -6   -0.09    1.933187
  -1  -2  -6    0.38    1.91 432
  -1  -2  -6    0.28    2.123130
   1   2  -6    1.92    2.01 267
   1   2  -6    2.58    1.54 538
   1   2  -6    4.45    2.06 842
   1   2  -6    2.21    1.151137
   1   2  -6    1.02    2.043150
  -1   2   6   -0.42    2.221371
  -1   2   6   -0.25    3.011653
  -1   2   6    2.24    2.881963
  -1   2   6   -0.32    0.702294
   1  -2   6    1.33    1.341757
   1  -2   6   -0.09    1.642008
   1  -2   6    4.37    2.212303
   1  -2   6   -0.71    1.122608
   1   2   7   15.10    5.121704
   1   2   7    5.85    1.922017
   1   2   7    8.33    1.322367
  -1  -2   7   10.48    3.251963
  -1  -2   7   11.06    2.682263
  -1  -2   7    9.16    2.262552
   1  -2  -7    6.58    2.19 158
   1  -2  -7    9.61    3.03 452
   1  -2  -7   11.44    2.47 750
   1  -2  -7   10.12    2.823094
  -1   2  -7   11.07    2.16 548
  -1   2  -7   12.01    2.58 838
  -1   2  -7   15.43    2.991135
  -1   2  -7    7.58    2.203186
  -1  -2  -7    8.11    2.47 447
  -1  -2  -7    7.57    3.00 754
  -1  -2  -7    7.30    2.983137
   1   2  -7    7.06    2.48 270
   1   2  -7    7.27    2.19 538
   1   2  -7   11.38    2.65 841
   1   2  -7    7.91    1.571134
   1   2  -7    6.05    2.603153
  -1   2   7   10.94    3.161385
  -1   2   7    8.46    3.881663
  -1   2   7   13.43    4.461971
  -1   2   7    6.19    1.122305
   1  -2   7    9.13    2.001755
   1  -2   7    7.64    2.092010
   1  -2   7    7.22    2.352307
   1  -2   7    5.97    1.462614
   1   2   8   13.08    4.021419
   1   2   8   26.38    6.841709
   1   2   8   15.82    3.022019
  -1  -2   8   27.62    3.751715
  -1  -2   8   17.66    4.001972
  -1  -2   8   22.05    4.352272
  -1  -2   8   25.05    3.522564
   1  -2  -8   23.13    4.04 462
   1  -2  -8   18.88    3.72 761
   1  -2  -8   23.67    3.283106
  -1   2  -8   21.01    2.60 547
  -1   2  -8   17.05    3.16 838
  -1   2  -8   20.14    3.351136
  -1   2  -8   11.03    2.853187
  -1  -2  -8   18.52    3.98 459
  -1  -2  -8   20.48    4.36 764
   1   2  -8   27.36    4.30 275
   1   2  -8   16.12    2.97 538
   1   2  -8   24.10    3.80 841
   1   2  -8   19.62    2.751135
   1   2  -8   25.49    4.633157
  -1   2   8   16.60    3.591397
  -1   2   8   22.68    5.781672
  -1   2   8   30.84    5.591979
   1  -2   8   17.50    2.661755
   1  -2   8   18.26    3.032012
   1  -2   8   18.57    2.812311
   1  -2   8   17.00    1.852623
   1   2   9    7.78    3.841427
   1   2   9    6.42    5.941714
  -1  -2   9    0.06    2.631720
  -1  -2   9    4.75    3.731979
  -1  -2   9    4.38    3.032281
  -1  -2   9    2.57    2.042576
   1  -2  -9    3.75    2.64 188
   1  -2  -9    5.45    3.47 471
   1  -2  -9    5.38    2.90 771
   1  -2  -9    5.26    3.183116
  -1   2  -9    9.79    2.86 549
  -1   2  -9    3.18    2.84 840
  -1   2  -9    9.60    2.461138
  -1   2  -9    5.55    2.483188
  -1  -2  -9    5.30    2.54 469
  -1  -2  -9    6.21    3.18 773
   1   2  -9    5.38    3.11 281
   1   2  -9    6.40    2.69 540
   1   2  -9    4.20    2.96 842
   1   2  -9    3.63    1.901138
   1   2  -9    8.30    4.293161
  -1   2   9   12.95    4.711681
  -1   2   9    2.92    4.361986
   1  -2   9    4.65    1.831756
   1  -2   9    2.43    2.342016
   1  -2   9    2.20    1.772316
   1   2  10    0.46    3.531435
   1   2  10   -2.22    5.291719
   1   2  10   -0.99    2.112025
  -1  -2  10   12.42    4.631987
  -1  -2  10    9.38    4.832290
   1  -2 -10   -1.03    3.33 480
   1  -2 -10    3.23    3.52 780
  -1   2 -10    5.81    2.67 552
  -1   2 -10    6.47    3.03 842
  -1   2 -10    5.93    2.361141
  -1   2 -10    2.34    2.163191
  -1  -2 -10   -0.73    2.34 480
  -1  -2 -10    3.93    3.88 782
  -1  -2 -10    2.41    5.163159
   1   2 -10   13.46    3.71 543
   1   2 -10   16.92    5.14 845
   1   2 -10    9.34    5.073166
  -1   2  10   -0.13    3.081418
  -1   2  10    5.16    4.421689
  -1   2  10    6.86    4.691993
   1  -2  10    0.65    2.232019
   1  -2  10   -0.53    1.592322
   1   2  11    7.35    4.361725
   1   2  11    0.86    2.202029
  -1  -2  11    5.23    3.241995
  -1  -2  11    4.51    3.022299
   1  -2 -11    5.44    3.45 489
   1  -2 -11   14.64    4.66 789
   1  -2 -11   11.66    4.713136
  -1   2 -11    5.02    2.42 555
  -1   2 -11   11.17    3.34 846
  -1   2 -11    7.29    2.731144
  -1   2 -11    3.32    2.133194
  -1  -2 -11    3.96    3.74 490
  -1  -2 -11    3.63    4.07 790
  -1  -2 -11    6.56    4.841083
  -1  -2 -11   -0.74    3.813166
   1   2 -11    0.19    2.19 547
   1   2 -11    2.60    3.79 848
   1   2 -11    2.96    3.553171
  -1   2  11    6.46    3.731429
  -1   2  11    8.84    4.571697
  -1   2  11    4.49    4.392000
   1  -2  11    4.82    2.372024
   1  -2  11    1.90    1.762328
   1   2  12    2.85    4.151731
   1   2  12    1.59    2.012033
  -1  -2  12    3.56    2.592002
  -1  -2  12    5.04    2.322308
   1  -2 -12    6.82    3.37 498
   1  -2 -12    9.88    5.293145
  -1   2 -12    6.55    3.66 849
  -1   2 -12    2.04    2.431149
  -1   2 -12    1.71    2.243198
  -1  -2 -12    2.37    2.85 499
  -1  -2 -12    5.27    5.021091
   1   2 -12    6.34    3.28 551
   1   2 -12    8.09    3.183177
  -1   2  12   19.63    5.801706
  -1   2  12    6.07    3.612007
   1  -2  12    3.26    2.012029
   1  -2  12    5.04    2.072335
   1   2  13    2.90    2.741738
   1   2  13   -1.27    1.942039
  -1  -2  13   -0.09    2.592009
  -1  -2  13    2.64    1.972317
   1  -2 -13    2.38    2.58 506
   1  -2 -13    4.82    3.57 807
   1  -2 -13    8.22    4.323155
  -1   2 -13    3.61    3.25 854
  -1   2 -13    3.80    2.063203
  -1  -2 -13    5.20    3.08 509
  -1  -2 -13    3.59    4.79 806
  -1  -2 -13    2.66    4.401100
   1   2 -13   -0.48    2.37 556
   1   2 -13    2.78    2.65 857
   1   2 -13    1.83    2.153182
  -1   2  13    5.40    4.361715
   1  -2  13    0.03    1.612034
   1  -2  13    1.28    1.552342
   1   3   010825.87  419.47 329
   1   3   0 6185.49  238.151313
  -1  -3   0 7796.85  299.052529
  -1  -3   0 4736.71  169.002897
   1  -3   0 6144.89  220.462321
   1  -3   0 6603.37  238.152610
  -1   3   0 7912.19  268.861251
  -1   3   0 7697.14  319.161569
   1   3   1  636.61   34.77 346
   1   3   1  555.25   30.57 994
   1   3   1  425.52   23.301331
   1   3   1  427.40   18.152126
  -1  -3   1  351.98   12.551447
  -1  -3   1  433.34   22.442209
  -1  -3   1  573.97   33.552528
   1  -3  -1  474.60   28.35  48
   1  -3  -1  354.22   14.992358
   1  -3  -1  425.99   24.502622
   1  -3  -1  462.71   26.222956
  -1   3  -1  482.95   26.20 926
  -1   3  -1  560.13   31.431229
  -1   3  -1  639.16   29.331541
  -1  -3  -1  326.30   17.992180
  -1  -3  -1  570.56   33.582533
   1   3  -1  553.36   35.32 315
   1   3  -1  498.16   23.34 620
   1   3  -1  541.30   28.87 940
   1   3  -1  511.58   28.433216
  -1   3   1  503.79   26.57 979
  -1   3   1  476.83   26.711273
  -1   3   1  554.10   25.711926
   1  -3   1  559.40   16.622111
   1  -3   1  390.11   23.332306
   1  -3   1  470.64   26.662603
   1  -3   1  486.88   25.772900
   1   3   2 6506.90  230.33 696
   1   3   2 7009.85  280.561019
   1   3   2 6327.22  245.061346
   1   3   2 6836.10  209.672079
  -1  -3   2 8316.15  324.742529
   1  -3  -2 6992.82  275.60  63
   1  -3  -2 5393.35  231.542638
   1  -3  -2 7716.19  288.372985
  -1   3  -2 8314.73  275.02 628
  -1   3  -2 7466.71  292.26 904
  -1   3  -2 6437.01  242.931209
  -1   3  -2 7134.95  232.261509
  -1   3  -2 7704.63  311.283239
  -1  -3  -2 6297.90  211.333024
   1   3  -2 7383.21  278.87 305
   1   3  -2 8315.22  271.73 601
   1   3  -2 7692.14  291.79 916
   1   3  -2 9791.18  379.861262
   1   3  -2 6568.33  258.173193
  -1   3   2 7443.49  270.381005
  -1   3   2 8798.40  345.511294
  -1   3   2 9604.11  352.281943
   1  -3   2 8635.17  304.41   8
   1  -3   2 7288.43  286.182299
   1  -3   2 8374.11  318.392598
   1   3   3  325.08   21.181040
   1   3   3  245.38   15.791359
   1   3   3  525.40   29.831691
   1   3   3  225.66   13.052052
  -1  -3   3  301.65   18.451930
  -1  -3   3  290.81   19.952230
  -1  -3   3  308.06   22.262533
   1  -3  -3  270.89   17.60  78
   1  -3  -3  253.29   14.82 382
   1  -3  -3  223.16   15.933012
  -1   3  -3  365.01   23.97 359
  -1   3  -3  355.19   19.69 608
  -1   3  -3  198.25   11.56 887
  -1   3  -3  203.12   12.061193
  -1   3  -3  206.71   10.401478
  -1   3  -3  343.47   22.303224
  -1  -3  -3  250.60   17.48  29
  -1  -3  -3  245.43   11.083065
   1   3  -3  267.28   17.47 297
   1   3  -3  208.78   12.02 585
   1   3  -3  226.06   12.59 897
   1   3  -3  395.14   19.321234
   1   3  -3  252.94   15.223180
  -1   3   3  241.52   15.041029
  -1   3   3  300.44   20.511314
   1  -3   3  311.34   16.252032
   1  -3   3  292.41   19.352296
   1  -3   3  323.37   22.852597
   1   3   4 5278.88  206.981058
   1   3   4 4177.70  173.011370
   1   3   4 8693.01  329.921692
   1   3   4 5450.68  198.362039
  -1  -3   4 5216.94  234.692240
  -1  -3   4 5612.90  236.122537
   1  -3  -4 4297.51  178.44  94
   1  -3  -4 4412.45  177.373034
  -1   3  -4 6920.14  268.51 352
  -1   3  -4 4009.52  146.92 594
  -1   3  -4 3296.78  126.45 876
  -1   3  -4 3589.87  138.091180
  -1   3  -4 3935.18  139.021454
  -1   3  -4 4752.31  188.213213
  -1  -3  -4 4756.45  169.12 381
  -1  -3  -4 4147.82  181.582592
   1   3  -4 4864.24  193.09 293
   1   3  -4 3640.50  135.03 574
   1   3  -4 3543.69  124.92 883
   1   3  -4 4377.88  132.901209
   1   3  -4 4936.53  188.803173
  -1   3   4 3964.21  146.951049
  -1   3   4 4764.26  205.961331
  -1   3   4 7082.75  258.001962
   1  -3   4 5027.47  181.572021
   1  -3   4 5311.12  232.972296
   1  -3   4 6671.19  256.032597
   1   3   5  254.62   19.871074
   1   3   5  227.00   16.061381
   1   3   5  391.53   27.311694
   1   3   5  310.03   20.602031
   1   3   5  277.38   12.932438
  -1  -3   5  249.62    9.261752
  -1  -3   5  287.27   18.401952
  -1  -3   5  295.19   17.852248
  -1  -3   5  324.89   20.842543
   1  -3  -5  195.97   14.79 109
   1  -3  -5  271.20   18.69 413
   1  -3  -5  242.66   16.453054
  -1   3  -5  264.71   14.71 348
  -1   3  -5  207.31   11.15 583
  -1   3  -5  173.96   10.87 867
  -1   3  -5  200.47   13.731171
  -1   3  -5  232.26   16.223206
  -1  -3  -5  171.81   11.78  78
  -1  -3  -5  265.53   18.40 399
  -1  -3  -5  270.37   14.183106
   1   3  -5  268.84   14.83 291
   1   3  -5  185.70   11.32 567
   1   3  -5  179.88    9.42 873
   1   3  -5  201.94    8.401191
   1   3  -5  267.35   16.713170
  -1   3   5  233.69   19.431066
  -1   3   5  260.68   19.231346
  -1   3   5  290.94   19.101644
  -1   3   5  352.47   22.341968
   1  -3   5  252.51   13.522016
   1  -3   5  279.60   18.712298
   1  -3   5  316.37   21.352600
   1   3   6 4221.53  182.341390
   1   3   6 6724.03  294.171697
   1   3   6 4583.78  169.262027
  -1  -3   6 4868.19  197.161961
  -1  -3   6 5224.98  228.812257
  -1  -3   6 5263.20  224.412551
   1  -3  -6 3479.38  147.74 124
   1  -3  -6 4061.65  159.63 426
   1  -3  -6 4626.19  178.293070
  -1   3  -6 3205.27  119.12 576
  -1   3  -6 3354.49  138.29 862
  -1   3  -6 4224.72  156.291165
  -1   3  -6 3394.78  131.623202
  -1  -3  -6 4570.13  173.66 415
  -1  -3  -6 5303.51  179.373118
   1   3  -6 4305.92  163.98 291
   1   3  -6 3380.54  148.99 562
   1   3  -6 3325.62  132.66 867
   1   3  -6 3487.91  120.871180
   1   3  -6 4462.77  171.943169
  -1   3   6 4503.98  189.011361
  -1   3   6 5331.83  216.521654
  -1   3   6 6706.97  265.191974
   1  -3   6 3830.37  145.382015
   1  -3   6 4100.22  181.492301
   1  -3   6 4837.04  196.042604
   1   3   7  100.61   10.161399
   1   3   7  172.98   16.601702
   1   3   7  109.16    8.862026
  -1  -3   7  148.74   11.881969
  -1  -3   7  165.36   13.292265
  -1  -3   7  169.32   11.922559
   1  -3  -7   68.32    7.40 139
   1  -3  -7   99.31    8.88 438
   1  -3  -7  111.75    9.33 735
   1  -3  -7  127.42   11.193084
  -1   3  -7   87.11    6.22 347
  -1   3  -7   81.81    6.08 572
  -1   3  -7  109.73    8.12 859
  -1   3  -7  113.39    8.541161
  -1   3  -7   96.53    7.653199
  -1  -3  -7   99.85    8.37 430
  -1  -3  -7  135.31   12.70 739
  -1  -3  -7  157.88   11.033129
   1   3  -7  118.38    7.85 292
   1   3  -7  105.38    8.04 559
   1   3  -7   93.71    6.82 863
   1   3  -7   96.74    5.791172
   1   3  -7  129.26   10.103170
  -1   3   7  121.41   11.861374
  -1   3   7  149.74   13.241663
  -1   3   7  180.54   14.951981
   1  -3   7  101.88    6.091781
   1  -3   7  109.34    8.602016
   1  -3   7  105.92    9.522304
   1  -3   7  133.57    8.972609
   1   3   8 2967.81  144.421408
   1   3   8 4600.34  226.731706
   1   3   8 2432.16  106.312027
  -1  -3   8 3910.19  158.311977
  -1  -3   8 3971.36  171.692273
  -1  -3   8 3893.49  163.012568
   1  -3  -8 2581.74  110.75 449
   1  -3  -8 2944.10  127.17 747
   1  -3  -8 3510.06  145.503098
  -1   3  -8 2301.02   90.65 570
  -1   3  -8 2880.15  120.77 858
  -1   3  -8 2960.33  119.881160
  -1   3  -8 2266.07   98.353199
  -1  -3  -8 2828.70  139.23 443
  -1  -3  -8 3802.33  159.11 750
  -1  -3  -8 4266.70  167.543138
   1   3  -8 2988.97  108.40 296
   1   3  -8 2657.87  107.02 559
   1   3  -8 2516.17  103.62 861
   1   3  -8 2765.87  119.213172
  -1   3   8 3249.46  145.051386
  -1   3   8 4073.81  187.631671
  -1   3   8 4427.97  195.851987
   1  -3   8 2704.03  110.642017
   1  -3   8 2739.33  109.162309
   1  -3   8 2834.15  116.112616
   1   3   9   94.52   11.941417
   1   3   9  142.55   16.221711
   1   3   9   64.98    6.122029
  -1  -3   9  126.28   10.001984
  -1  -3   9  146.76   12.372281
  -1  -3   9  132.77    9.642578
   1  -3  -9   64.68    7.73 170
   1  -3  -9   81.34    7.24 459
   1  -3  -9   93.77    8.55 758
   1  -3  -9  124.71   10.693109
  -1   3  -9   70.98    6.00 569
  -1   3  -9   83.28    7.41 858
  -1   3  -9   98.87    8.351160
  -1   3  -9   69.20    6.203200
  -1  -3  -9   92.58    8.93 455
  -1  -3  -9  105.80   12.40 761
   1   3  -9   74.03    5.61 300
   1   3  -9   76.08    6.52 559
   1   3  -9   95.46    7.20 861
   1   3  -9  106.10    9.233175
  -1   3   9   87.34   10.331397
  -1   3   9  128.17   12.471680
  -1   3   9  111.66   10.611993
   1  -3   9   81.10    6.802020
   1  -3   9   86.53    7.402314
   1  -3   9   90.89    5.962624
   1   3  10 2515.19  128.271425
   1   3  10 4004.47  206.921717
   1   3  10 1781.41   89.992032
  -1  -3  10 3741.77  158.831991
  -1  -3  10 3823.99  169.012289
   1  -3 -10 2178.53   95.60 469
   1  -3 -10 2555.53  119.10 768
  -1   3 -10 1810.42   85.53 571
  -1   3 -10 2475.54  110.42 859
  -1   3 -10 2475.01  110.031162
  -1   3 -10 1912.83   82.313201
  -1  -3 -10 2434.66  139.36 467
  -1  -3 -10 2767.29  145.77 771
  -1  -3 -10 3378.07  166.523155
   1   3 -10 2170.81   97.66 561
   1   3 -10 2607.34  108.11 862
   1   3 -10 2216.36  100.153178
  -1   3  10 2674.51  137.061408
  -1   3  10 3827.73  174.471688
  -1   3  10 2856.56  145.912000
   1  -3  10 2023.78   93.342024
   1  -3  10 2303.78  101.172319
   1   3  11   63.75    9.621433
   1   3  11   82.47   13.261722
   1   3  11   49.99    6.072036
  -1  -3  11   80.26    8.541998
  -1  -3  11   95.30    9.302297
   1  -3 -11   49.80    6.49 478
   1  -3 -11   70.28    8.35 778
   1  -3 -11   89.50   10.303131
  -1   3 -11   39.60    4.23 573
  -1   3 -11   58.97    7.01 861
  -1   3 -11   49.18    5.671165
  -1   3 -11   40.30    4.903204
  -1  -3 -11   59.85    8.78 478
  -1  -3 -11   78.91   11.11 779
   1   3 -11   51.69    6.36 563
   1   3 -11   69.81    6.93 864
   1   3 -11   57.54    6.953182
  -1   3  11   65.35    9.041418
  -1   3  11  102.29   11.671696
  -1   3  11   50.16    6.962006
   1  -3  11   48.17    5.022028
   1  -3  11   50.85    5.632325
   1   3  12  896.28   60.612040
  -1  -3  12 1506.62   82.252005
  -1  -3  12 1601.63   92.742306
   1  -3 -12 1349.09   77.93 488
   1  -3 -12 1349.96   83.83 788
   1  -3 -12 1678.24   89.673141
  -1   3 -12  854.92   51.38 576
  -1   3 -12 1292.50   76.16 864
  -1   3 -12 1097.44   52.933207
  -1  -3 -12 1557.67   90.00 488
  -1  -3 -12 1824.93  119.09 789
  -1  -3 -12 1511.41   93.291082
   1   3 -12 1102.89   61.62 567
   1   3 -12 1344.69   69.38 867
   1   3 -12 1206.80   60.603187
  -1   3  12 2327.50  126.391704
  -1   3  12 1228.50   87.062013
   1  -3  12  864.45   59.432033
   1  -3  12 1143.69   66.952332
   1   3  13   22.46    5.661735
   1   3  13   12.24    3.242045
  -1  -3  13   21.73    4.722013
  -1  -3  13   26.35    3.992315
   1  -3 -13   27.00    5.99 497
   1  -3 -13   20.54    5.13 797
   1  -3 -13   23.38    5.503151
  -1   3 -13   18.92    3.77 868
  -1   3 -13   17.26    3.703211
  -1  -3 -13   30.55    5.17 499
  -1  -3 -13   35.85    7.151091
   1   3 -13   20.61    3.52 571
   1   3 -13   22.73    4.27 871
   1   3 -13   23.31    3.543192
  -1   3  13   41.39    8.811712
  -1   3  13   15.67    3.822020
   1  -3  13   19.53    3.692038
   1  -3  13   22.81    3.922339
   1   4   0  238.25   16.89 344
   1   4   0  159.46    9.39 655
   1   4   0  192.03   14.78 972
   1   4   0  181.64   14.091310
  -1  -4   0  141.59    9.412219
  -1  -4   0  196.11   15.702547
  -1  -4   0  114.96    6.712917
   1  -4   0  187.52   15.95  32
   1  -4   0  142.75    9.942320
   1  -4   0  169.66   13.202609
   1  -4   0  137.78   10.952932
  -1   4   0  161.39   10.41 679
  -1   4   0  175.55   12.44 960
  -1   4   0  152.44   11.891264
  -1   4   0  195.91   10.331591
   1   4   1    0.59    2.12 357
   1   4   1    0.96    1.11 674
   1   4   1    1.14    1.33 993
   1   4   1    1.60    2.041326
   1   4   1    1.41    1.911701
  -1  -4   1    0.70    0.741915
  -1  -4   1    0.09    1.342227
  -1  -4   1   -1.66    2.152544
  -1  -4   1    0.73    0.942883
   1  -4  -1   -1.17    1.70  44
   1  -4  -1    0.73    0.512348
   1  -4  -1    1.70    1.192956
  -1   4  -1    1.76    1.57 660
  -1   4  -1    0.80    1.34 940
  -1   4  -1    0.02    1.851247
  -1   4  -1    1.59    1.021574
  -1  -4  -1   -0.04    0.431810
  -1  -4  -1    1.23    1.032211
  -1  -4  -1    0.07    1.892551
  -1  -4  -1    1.34    0.782961
   1   4  -1   -2.65    2.16 333
   1   4  -1    1.65    1.38 636
   1   4  -1    0.90    1.34 952
   1   4  -1    2.17    1.941296
  -1   4   1    1.25    1.31 698
  -1   4   1    1.34    1.21 981
  -1   4   1    4.15    1.911281
  -1   4   1    4.29    2.171606
   1  -4   1    6.31    2.74  22
   1  -4   1    1.35    1.102307
   1  -4   1    2.70    2.202603
   1  -4   1    0.54    1.612911
   1   4   2   10.16    1.81 694
   1   4   2    8.26    1.871012
   1   4   2    8.81    2.691340
   1   4   2   12.81    2.981693
   1   4   2    6.77    0.852113
  -1  -4   2    6.13    1.211936
  -1  -4   2    5.75    2.102233
  -1  -4   2   12.20    2.972544
   1  -4  -2    8.18    2.33  56
   1  -4  -2    7.23    1.632630
   1  -4  -2    8.54    1.512981
  -1   4  -2    9.50    2.07 643
  -1   4  -2   10.93    2.24 923
  -1   4  -2    9.44    2.351232
  -1   4  -2    7.56    1.071551
  -1  -4  -2    7.65    2.52  13
  -1  -4  -2    4.16    1.012205
  -1  -4  -2   12.89    2.942560
  -1  -4  -2    8.28    1.243009
   1   4  -2    7.69    2.34 324
   1   4  -2   10.94    2.21 620
   1   4  -2   10.32    2.08 933
   1   4  -2    9.67    2.201278
   1   4  -2    8.04    1.793221
  -1   4   2    6.62    1.91 716
  -1   4   2    8.76    1.871001
  -1   4   2   10.58    2.421297
  -1   4   2   10.96    3.611619
  -1   4   2    8.20    0.971990
   1  -4   2    9.63    2.83  13
   1  -4   2   10.85    1.062087
   1  -4   2    8.04    2.042301
   1  -4   2    8.87    2.532599
   1  -4   2    5.79    1.702893
   1   4   3   10.50    1.87 714
   1   4   3    9.37    2.091031
   1   4   3   16.99    3.441352
   1   4   3   22.10    4.421691
   1   4   3    9.89    1.152079
  -1  -4   3    9.87    1.791947
  -1  -4   3   18.50    2.692241
  -1  -4   3   12.59    2.842546
   1  -4  -3    9.28    2.89  69
   1  -4  -3   11.79    1.98 373
   1  -4  -3    8.96    1.692648
   1  -4  -3   10.21    1.963005
  -1   4  -3   14.77    2.46 628
  -1   4  -3    8.05    1.72 909
  -1   4  -3   10.48    1.991218
  -1   4  -3    9.76    1.241526
  -1   4  -3   14.92    2.593239
  -1  -4  -3    9.57    2.33  30
  -1  -4  -3   12.16    2.322573
  -1  -4  -3    7.74    1.073046
   1   4  -3    9.56    2.28 318
   1   4  -3   13.73    1.74 607
   1   4  -3   13.37    2.46 918
   1   4  -3   14.96    2.601260
   1   4  -3   12.59    1.973206
  -1   4   3    9.29    1.771021
  -1   4   3   17.32    3.541313
  -1   4   3   15.96    3.631630
  -1   4   3   13.09    1.921985
   1  -4   3   14.03    2.84   7
   1  -4   3   17.60    2.002053
   1  -4   3   15.24    2.322298
   1  -4   3   19.55    3.322598
   1   4   4   23.86    3.701048
   1   4   4   24.11    3.851362
   1   4   4   37.50    6.011692
   1   4   4   22.36    2.572059
  -1  -4   4   19.44    2.791957
  -1  -4   4   30.53    4.222248
  -1  -4   4   26.44    3.842549
   1  -4  -4   37.42    5.58  83
  -1   4  -4   23.79    2.78 615
  -1   4  -4   17.40    2.00 897
  -1   4  -4   17.81    2.531206
  -1   4  -4   15.89    1.531502
  -1   4  -4   21.80    2.873228
  -1  -4  -4   23.08    3.13 372
  -1  -4  -4   25.02    2.533075
   1   4  -4   28.24    3.25 313
   1   4  -4   15.87    2.26 597
   1   4  -4   20.42    2.23 905
   1   4  -4   26.04    2.681242
   1   4  -4   20.79    2.913197
  -1   4   4   30.33    4.481640
  -1   4   4   29.27    3.301985
   1  -4   4   23.18    2.052037
   1  -4   4   29.69    3.652298
   1  -4   4   32.08    4.312598
   1   4   5    5.43    3.011063
   1   4   5   12.69    5.121372
   1   4   5   -1.80    5.321695
   1   4   5    0.90    1.312048
  -1  -4   5    0.53    1.441964
  -1  -4   5    0.53    2.592255
  -1  -4   5   -0.25    2.182554
   1  -4  -5    1.21    1.91  97
   1  -4  -5   -0.60    1.53 402
   1  -4  -5   -0.72    1.383046
  -1   4  -5    6.36    2.56 358
  -1   4  -5    6.38    2.46 605
  -1   4  -5    3.76    1.57 889
  -1   4  -5    4.00    1.641197
  -1   4  -5    2.21    0.851481
  -1   4  -5    3.93    1.843221
  -1  -4  -5    3.49    1.88 389
  -1  -4  -5    0.38    1.303094
   1   4  -5    0.85    1.42 311
   1   4  -5   -0.12    1.06 589
   1   4  -5    0.70    0.98 895
   1   4  -5    0.91    0.831228
   1   4  -5    1.10    1.483191
  -1   4   5   -4.84    2.661342
  -1   4   5   -1.26    2.981648
  -1   4   5   -2.22    1.681987
   1  -4   5    2.51    1.202030
   1  -4   5   -0.88    2.332299
   1  -4   5   -1.97    2.182600
   1   4   6   15.43    3.391076
   1   4   6   21.22    4.241382
   1   4   6   29.55    7.301698
   1   4   6   22.64    3.812042
  -1  -4   6   26.01    3.591971
  -1  -4   6   29.63    4.982262
  -1  -4   6   29.90    4.682559
   1  -4  -6   11.81    2.53 111
   1  -4  -6   16.95    3.19 415
   1  -4  -6   17.52    2.713063
  -1   4  -6   15.19    2.92 357
  -1   4  -6   12.97    1.85 598
  -1   4  -6   13.73    1.95 883
  -1   4  -6   13.11    1.951190
  -1   4  -6   13.45    1.671466
  -1   4  -6   19.43    2.863216
  -1  -4  -6    9.59    2.12  88
  -1  -4  -6   15.26    2.72 404
  -1  -4  -6   20.98    3.053110
   1   4  -6   16.70    2.47 310
   1   4  -6   15.15    2.00 583
   1   4  -6   11.33    1.58 888
   1   4  -6   16.37    1.731216
   1   4  -6   20.48    2.633188
  -1   4   6   16.41    3.251070
  -1   4   6   23.37    4.901354
  -1   4   6   31.12    5.431657
  -1   4   6   27.32    3.581990
   1  -4   6   18.24    2.652026
   1  -4   6   17.13    3.952302
   1  -4   6   26.50    3.962603
   1   4   7    2.71    4.041391
   1   4   7    4.60    5.011702
   1   4   7    3.69    1.632039
  -1  -4   7    5.43    2.631978
  -1  -4   7    0.95    2.492566
   1  -4  -7    3.43    2.10 125
   1  -4  -7   -0.60    2.77 427
   1  -4  -7    2.94    1.77 724
   1  -4  -7    1.69    2.263078
  -1   4  -7    5.28    1.62 358
  -1   4  -7    1.06    0.88 593
  -1   4  -7    4.59    1.53 878
  -1   4  -7    2.27    1.401186
  -1   4  -7   -0.44    1.703213
  -1  -4  -7    0.05    1.81 110
  -1  -4  -7    3.46    2.66 418
  -1  -4  -7    5.26    3.26 728
   1   4  -7    3.22    1.72 311
   1   4  -7    0.75    1.41 580
   1   4  -7    1.55    1.34 884
   1   4  -7    2.50    1.733187
  -1   4   7    2.25    3.851367
  -1   4   7    9.53    4.851665
  -1   4   7    0.24    2.141994
   1  -4   7    3.86    1.682025
   1  -4   7    2.96    2.282305
   1  -4   7    6.11    2.142608
   1   4   8   -1.96    3.671400
   1   4   8    4.79    6.281706
   1   4   8    1.66    1.352039
  -1  -4   8   -0.25    2.261985
  -1  -4   8    4.52    2.972276
  -1  -4   8    1.93    2.312574
   1  -4  -8    3.07    2.05 140
   1  -4  -8    1.86    3.42 438
   1  -4  -8    4.03    2.67 736
   1  -4  -8   -0.55    2.533092
  -1   4  -8    2.05    1.26 590
  -1   4  -8    2.00    1.62 876
  -1   4  -8    1.30    1.271184
  -1   4  -8    0.92    1.913211
  -1  -4  -8    4.39    2.58 432
  -1  -4  -8    2.56    2.79 740
   1   4  -8    0.36    1.48 314
   1   4  -8    1.45    1.57 578
   1   4  -8    1.44    1.49 881
   1   4  -8    0.53    1.673188
  -1   4   8    4.35    4.051380
  -1   4   8    0.61    4.531673
   1  -4   8    3.27    1.852026
   1  -4   8    2.44    2.382309
   1  -4   8    0.38    1.582614
   1   4   9   -4.65    4.411411
   1   4   9    2.86    6.251711
   1   4   9    0.79    1.592040
  -1  -4   9    2.82    2.601991
  -1  -4   9    5.11    3.162283
  -1  -4   9    0.51    1.912582
   1  -4  -9   -1.35    1.97 155
   1  -4  -9    2.04    2.97 449
   1  -4  -9    1.18    2.51 748
   1  -4  -9   -3.23    2.353104
  -1   4  -9    0.62    1.29 589
  -1   4  -9    0.63    2.13 875
  -1   4  -9   -0.35    1.401183
  -1   4  -9   -0.23    1.863211
  -1  -4  -9    1.34    2.61 445
  -1  -4  -9   -5.08    4.32 750
   1   4  -9    3.35    1.42 318
   1   4  -9    0.73    1.40 577
   1   4  -9    1.52    1.75 879
   1   4  -9    0.92    1.603189
  -1   4   9    0.50    3.581390
  -1   4   9    0.90    4.521681
  -1   4   9    0.70    1.802004
   1  -4   9    1.07    1.702028
   1  -4   9    1.48    2.312314
   1  -4   9    1.02    1.372621
   1   4  10   21.33    5.611418
   1   4  10   48.27   10.411716
   1   4  10   13.82    2.832042
  -1  -4  10   24.20    4.311998
  -1  -4  10   41.65    6.902291
  -1  -4  10   35.22    4.982591
   1  -4 -10   14.22    3.42 459
   1  -4 -10   20.83    4.20 759
   1  -4 -10   15.96    3.773116
  -1   4 -10   13.79    2.17 589
  -1   4 -10   17.72    2.93 875
  -1   4 -10   16.87    2.811183
  -1   4 -10   20.07    3.233212
  -1  -4 -10   13.29    4.42 456
  -1  -4 -10   29.83    6.55 761
   1   4 -10   18.19    2.60 578
   1   4 -10   20.13    3.10 879
   1   4 -10   19.84    3.283191
  -1   4  10   27.17    6.071401
  -1   4  10   25.08    7.681688
  -1   4  10   14.72    3.532010
   1  -4  10   16.52    3.162031
   1  -4  10   19.83    3.532319
   1   4  11   -3.32    4.141426
   1   4  11    9.26    7.191722
   1   4  11   -0.78    1.462045
  -1  -4  11    0.91    1.792005
  -1  -4  11   -1.66    2.812298
   1  -4 -11    1.80    3.00 470
   1  -4 -11    1.76    3.11 769
   1  -4 -11    2.58    3.493128
  -1   4 -11   -0.26    0.98 590
  -1   4 -11   -1.75    1.71 876
  -1   4 -11    1.84    2.033214
  -1  -4 -11    1.69    2.92 468
  -1  -4 -11    0.51    4.15 772
   1   4 -11   -1.98    1.24 579
   1   4 -11    0.96    1.87 880
   1   4 -11    0.32    1.883195
  -1   4  11   51.34   11.311696
  -1   4  11    9.73    3.312016
   1  -4  11    0.39    1.502035
   1  -4  11   -0.78    1.972325
   1   4  12   -2.78    4.281435
   1   4  12   -3.36    4.741728
   1   4  12   -0.19    1.522048
  -1  -4  12    0.84    1.642012
  -1  -4  12    0.08    2.432306
   1  -4 -12   -0.44    3.38 479
   1  -4 -12    1.14    3.20 780
  -1   4 -12   -1.37    1.63 879
  -1   4 -12    0.05    1.483217
  -1  -4 -12   -1.31    2.73 479
  -1  -4 -12    0.91    4.89 781
   1   4 -12   -0.49    1.36 582
   1   4 -12   -0.10    1.49 883
   1   4 -12    0.81    1.893198
  -1   4  12    0.14    4.951704
  -1   4  12    0.54    1.842022
   1  -4  12   -0.61    1.352039
   1  -4  12    1.66    1.592331
   1   4  13    1.27    1.582053
  -1  -4  13    1.31    1.602019
   1  -4  13    0.10    1.342044
   1   5   0 5766.98  249.22 356
   1   5   0 3653.79  137.42 664
   1   5   0 4660.01  181.93 978
   1   5   0 4914.75  197.521316
  -1  -5   0 5019.49  222.162561
  -1  -5   0 2779.63  111.792933
   1  -5   0 4489.99  197.00  35
   1  -5   0 3920.30  174.092611
   1  -5   0 3558.28  134.242940
  -1   5   0 3985.02  139.48 684
  -1   5   0 4309.71  166.76 968
  -1   5   0 4301.33  181.671275
   1   5   1  161.95    9.68 680
   1   5   1  220.75   15.49 995
  -1  -5   1  194.96   13.762243
  -1  -5   1  215.60   15.772559
  -1  -5   1  149.63    8.992904
   1  -5  -1  163.53   14.94  44
   1  -5  -1  140.07    6.932350
   1  -5  -1  171.52   14.002618
   1  -5  -1  161.61   11.862960
  -1   5  -1  209.74   13.44 669
  -1   5  -1  202.22   13.97 952
  -1   5  -1  215.45   16.311262
  -1  -5  -1  223.57   15.87   7
  -1  -5  -1  165.88   11.922239
  -1  -5  -1  231.61   18.232566
  -1  -5  -1  152.41    8.992967
   1   5  -1  216.79   16.17 347
   1   5  -1  170.54   10.18 649
   1   5  -1  219.89   14.87 962
   1   5  -1  241.57   18.251304
  -1   5   1  196.78   11.94 699
  -1   5   1  205.84   13.06 985
  -1   5   1  193.13   14.761289
   1  -5   1  217.27   18.14  27
   1  -5   1  147.56   11.132313
   1  -5   1  185.28   15.812606
   1  -5   1  156.84   10.842921
   1   5   2 2827.25  113.48 696
   1   5   2 3006.23  131.011011
   1   5   2 3699.19  165.361339
  -1  -5   2 3559.73  149.372247
  -1  -5   2 3584.98  161.372558
  -1  -5   2 2921.04  116.072883
   1  -5  -2 3530.41  152.52  55
   1  -5  -2 2635.26  132.062982
  -1   5  -2 3512.46  142.42 655
  -1   5  -2 2917.61  129.89 938
  -1   5  -2 3237.43  134.681250
  -1  -5  -2 3554.63  160.34  19
  -1  -5  -2 2515.03  104.333002
   1   5  -2 3037.46  128.22 339
   1   5  -2 3171.50  136.03 636
   1   5  -2 3454.45  148.38 947
   1   5  -2 4402.34  186.401291
  -1   5   2 3134.30  142.11 714
  -1   5   2 3207.65  136.081002
  -1   5   2 3552.06  149.321302
   1  -5   2 3135.16  135.552306
   1  -5   2 3520.44  159.312603
   1  -5   2 2860.93  121.532905
   1   5   3  139.14    8.76 712
   1   5   3  144.63   11.261027
   1   5   3  173.44   14.891349
  -1  -5   3  172.58   13.312252
  -1  -5   3  196.16   14.812558
   1  -5  -3  147.96   14.02  66
   1  -5  -3  158.82   12.57 369
   1  -5  -3  140.77    9.963003
  -1   5  -3  175.00   12.70 643
  -1   5  -3  137.55   10.66 926
  -1   5  -3  133.93   10.181238
  -1  -5  -3  128.53   12.47  33
   1   5  -3  126.04   10.32 334
   1   5  -3  143.27    9.66 624
   1   5  -3  166.31   12.34 934
   1   5  -3  204.49   12.941279
   1   5  -3  133.86    9.083228
  -1   5   3  150.03   12.201018
  -1   5   3  200.26   15.141316
   1  -5   3  219.59   18.67  14
   1  -5   3  160.72   12.582303
   1  -5   3  195.53   14.792601
   1  -5   3  151.22   11.112893
   1   5   4 3212.90  141.331042
   1   5   4 4499.81  185.531359
   1   5   4 2948.79  121.322088
  -1  -5   4 3791.51  161.901977
  -1  -5   4 4113.67  192.742257
  -1  -5   4 4081.88  175.362560
   1  -5  -4 3285.58  148.31  78
   1  -5  -4 3522.35  129.34 383
   1  -5  -4 2863.54  131.983023
  -1   5  -4 3445.07  142.07 632
  -1   5  -4 2440.69  102.07 915
  -1   5  -4 2911.61  112.121228
  -1  -5  -4 3334.00  132.34 368
   1   5  -4 2782.02  119.36 330
   1   5  -4 2619.26  103.39 615
   1   5  -4 2775.43  110.65 923
   1   5  -4 3510.17  124.621266
   1   5  -4 2980.80  116.533218
  -1   5   4 3077.11  123.541034
  -1   5   4 5074.97  218.511328
  -1   5   4 6227.09  233.181647
   1  -5   4 3793.34  163.702302
   1  -5   4 4125.81  183.562602
   1  -5   4 4320.93  167.282883
   1   5   5  121.85   11.091056
   1   5   5  147.07   13.601368
  -1  -5   5  134.37   10.031981
  -1  -5   5  153.85   12.122262
  -1  -5   5  166.44   12.862564
   1  -5  -5  104.08    9.05  90
   1  -5  -5  135.52    9.60 396
   1  -5  -5   92.40    8.513041
  -1   5  -5  103.25    6.50 623
  -1   5  -5   91.68    7.13 907
  -1   5  -5   96.81    7.341220
  -1   5  -5  103.00    8.443235
  -1  -5  -5   83.71    8.18  64
  -1  -5  -5  102.66    7.99 383
   1   5  -5   90.02    6.81 328
   1   5  -5   91.00    6.86 607
   1   5  -5   91.28    6.85 914
   1   5  -5  110.28    7.421255
   1   5  -5  108.29    7.333211
  -1   5   5  118.59   10.051049
  -1   5   5  161.61   15.311341
  -1   5   5  205.40   18.461654
   1  -5   5  175.12   11.56   8
   1  -5   5  132.40   10.612303
   1  -5   5  166.70   11.272603
   1   5   6 2307.60  114.761069
   1   5   6 2802.09  144.161377
   1   5   6 4476.87  200.571701
  -1  -5   6 3100.36  134.361986
  -1  -5   6 3588.91  153.902268
  -1  -5   6 3387.74  147.912568
   1  -5  -6 2312.11  104.27 408
   1  -5  -6 1981.93  101.323059
  -1   5  -6 1817.15   73.07 617
  -1   5  -6 1620.38   75.30 901
  -1   5  -6 1769.97   74.091214
  -1   5  -6 2210.66   92.123230
  -1  -5  -6 2389.69  106.75 398
   1   5  -6 1937.99   78.54 327
   1   5  -6 1650.31   69.63 602
   1   5  -6 1548.83   65.45 907
   1   5  -6 1883.40   84.173207
  -1   5   6 2010.33  100.961063
  -1   5   6 3510.08  162.131352
  -1   5   6 3672.41  188.151662
   1  -5   6 1978.74   85.202041
   1  -5   6 2725.27  117.572305
   1  -5   6 2867.46  125.122606
   1   5   7  114.34   11.471387
   1   5   7  149.91   18.331704
  -1  -5   7  100.50    9.021991
  -1  -5   7  132.73   11.912274
  -1  -5   7  129.83   11.102574
   1  -5  -7   51.15    6.94 117
   1  -5  -7   82.19    7.62 420
   1  -5  -7   90.23    8.593075
  -1   5  -7   59.11    4.48 612
  -1   5  -7   57.74    4.77 896
  -1   5  -7   60.50    5.251209
  -1   5  -7   71.37    6.053226
  -1  -5  -7   76.82    7.80 411
   1   5  -7   61.63    5.65 327
   1   5  -7   58.54    4.81 598
   1   5  -7   59.67    5.25 902
   1   5  -7   71.98    5.853204
  -1   5   7   73.27    7.531076
  -1   5   7  109.86   13.381364
  -1   5   7  112.84   13.381669
  -1   5   7   76.16    6.842012
   1  -5   7   57.32    5.042038
   1  -5   7  101.97    8.882308
   1  -5   7  110.09    8.792610
   1   5   8 3129.45  163.161395
   1   5   8 4275.66  248.151708
  -1  -5   8 2883.40  120.581996
  -1  -5   8 4036.71  178.832280
  -1  -5   8 3506.67  149.532580
   1  -5  -8 1759.34   98.51 431
   1  -5  -8 2002.62  107.06 729
   1  -5  -8 2641.50  125.393089
  -1   5  -8 1580.36   69.14 608
  -1   5  -8 1742.23   71.79 893
  -1   5  -8 1825.31   80.781206
  -1   5  -8 2042.79   86.383224
  -1  -5  -8 2388.02  130.24 733
   1   5  -8 1958.61   85.26 329
   1   5  -8 1619.35   65.73 595
   1   5  -8 1800.91   73.80 898
   1   5  -8 1946.58   87.083203
  -1   5   8 3505.60  168.901375
  -1   5   8 4000.53  207.941676
   1  -5   8 1617.92   75.802038
   1  -5   8 2786.36  128.262312
   1  -5   8 2859.48  119.192615
   1   5   9   82.72   10.501404
   1   5   9  102.85   16.681712
  -1  -5   9   69.58    6.462002
  -1  -5   9  114.42   11.262287
  -1  -5   9  107.68    9.682587
   1  -5  -9   48.74    6.46 442
   1  -5  -9   51.14    7.56 740
   1  -5  -9   59.84    7.433102
  -1   5  -9   47.24    4.49 607
  -1   5  -9   45.54    4.45 892
  -1   5  -9   42.29    4.621205
  -1   5  -9   52.33    5.633223
  -1  -5  -9   43.96    6.80 437
  -1  -5  -9   64.63    8.95 743
   1   5  -9   47.89    4.68 333
   1   5  -9   39.52    3.83 594
   1   5  -9   48.69    4.58 897
   1   5  -9   47.09    5.373204
  -1   5   9   88.21   10.971385
  -1   5   9  107.34   13.051684
   1  -5   9   70.56    7.742316
   1  -5   9   74.25    6.832621
   1   5  10 1652.64  104.871413
   1   5  10 2360.70  153.861718
  -1  -5  10 1104.22   63.572008
  -1  -5  10 2248.94  110.102294
  -1  -5  10 2106.05  100.062595
   1  -5 -10 1190.76   77.72 453
   1  -5 -10 1074.57   70.50 752
  -1   5 -10  828.34   42.03 606
  -1   5 -10  923.15   49.40 891
  -1   5 -10 1073.40   56.253224
  -1  -5 -10 1150.36   83.59 449
  -1  -5 -10 1188.64   79.49 754
   1   5 -10  944.53   47.58 594
   1   5 -10  994.40   51.28 896
   1   5 -10 1059.43   55.513205
  -1   5  10 1619.37   88.591396
  -1   5  10 2397.66  137.931691
   1  -5  10 1412.87   78.232321
   1  -5  10 1420.06   65.912629
   1   5  11   40.66    8.631422
   1   5  11   43.92   10.711723
  -1  -5  11   61.45    7.992301
   1  -5 -11   36.35    6.01 463
   1  -5 -11   25.06    5.70 763
  -1   5 -11   22.45    2.77 607
  -1   5 -11   30.23    3.75 892
  -1   5 -11   31.08    3.783225
  -1  -5 -11   32.65    6.27 460
  -1  -5 -11   31.14    6.97 765
   1   5 -11   23.31    3.67 595
   1   5 -11   27.96    3.30 896
   1   5 -11   32.47    4.063207
  -1   5  11   34.29    7.971407
  -1   5  11   67.01   12.731698
   1  -5  11   38.35    5.172326
   1   5  12 1261.71   85.601729
  -1  -5  12 1301.36   75.152309
   1  -5 -12 1007.82   67.64 473
   1  -5 -12  808.04   55.24 773
  -1   5 -12  727.20   40.48 893
  -1   5 -12  734.93   41.273227
  -1  -5 -12  943.39   65.66 472
  -1  -5 -12  958.95   70.11 775
   1   5 -12  688.57   42.59 597
   1   5 -12  710.54   43.48 898
   1   5 -12  827.98   44.713210
  -1   5  12  918.53   76.261417
  -1   5  12 1955.38  124.831706
   1  -5  12 1042.72   59.932332
   1   6   0    2.56    1.69 673
   1   6   0    7.15    1.95 985
   1   6   0    9.75    3.531322
  -1  -6   0    5.90    3.50   7
  -1  -6   0    5.03    2.512573
  -1  -6   0    2.23    1.112947
   1  -6   0    5.48    3.11  39
   1  -6   0    2.06    1.842616
   1  -6   0    6.54    2.012949
  -1   6   0    7.96    2.15 690
  -1   6   0    8.83    2.63 976
  -1   6   0    5.39    2.661286
  -1   6   0    8.89    1.641631
   1   6   1   -0.30    1.35 686
   1   6   1    2.06    1.76 999
   1   6   1   -1.80    2.671330
  -1  -6   1   -1.84    1.422260
  -1  -6   1   -0.09    2.492570
  -1  -6   1    0.56    1.032923
   1  -6  -1    1.34    1.982622
   1  -6  -1    2.91    1.852967
  -1   6  -1    0.46    1.49 678
  -1   6  -1   -2.87    1.93 963
  -1   6  -1   -1.14    1.941276
  -1  -6  -1    1.76    3.25  16
  -1  -6  -1    3.63    2.642578
   1   6  -1    1.33    2.26 359
   1   6  -1    0.80    1.59 661
   1   6  -1   -0.91    1.99 972
   1   6  -1    1.94    2.821310
  -1   6   1   -1.33    2.08 702
  -1   6   1   -1.91    1.90 991
  -1   6   1    3.97    2.341297
  -1   6   1    0.42    1.431640
   1  -6   1    1.36    2.58  33
   1  -6   1    0.68    1.162321
   1  -6   1    0.86    2.412611
   1  -6   1    2.77    1.992932
   1   6   2   26.95    3.44 700
   1   6   2   30.22    4.211013
   1   6   2   29.87    5.641340
   1   6   2   53.95    5.871707
  -1  -6   2   32.57    4.832570
  -1  -6   2   27.07    2.672904
   1  -6  -2   29.32    5.58  56
   1  -6  -2   19.08    3.302631
   1  -6  -2   23.70    3.812985
  -1   6  -2   23.90    3.61 666
  -1   6  -2   27.69    4.25 951
  -1   6  -2   26.41    3.531265
  -1  -6  -2   23.45    4.82  26
  -1  -6  -2   41.47    5.602585
   1   6  -2   22.51    3.79 353
   1   6  -2   23.29    3.23 649
   1   6  -2   41.20    4.87 959
   1   6  -2   47.64    5.391303
  -1   6   2   29.81    3.68 715
  -1   6   2   34.08    4.751005
  -1   6   2   30.49    5.241309
  -1   6   2   40.68    4.331644
   1  -6   2   42.37    6.03  27
   1  -6   2   21.58    3.182314
   1  -6   2   33.55    5.092608
   1  -6   2   25.58    3.392918
   1   6   3    5.60    2.20 714
   1   6   3    8.69    2.181026
   1   6   3    6.75    4.291349
   1   6   3    7.61    4.001704
  -1  -6   3    7.02    2.392264
  -1  -6   3    7.20    2.682570
  -1  -6   3    3.21    1.192889
   1  -6  -3    6.09    2.91  66
   1  -6  -3    8.76    2.71 368
   1  -6  -3    5.55    1.572643
   1  -6  -3    6.10    1.893005
  -1   6  -3    6.54    2.42 656
  -1   6  -3    3.77    2.09 940
  -1   6  -3    6.36    1.461256
  -1  -6  -3    4.48    2.14  38
  -1  -6  -3    3.67    2.182596
   1   6  -3    3.91    2.15 348
   1   6  -3    7.88    2.35 639
   1   6  -3    9.17    2.32 948
   1   6  -3    5.91    1.781294
  -1   6   3    7.00    2.091019
  -1   6   3    6.47    3.381320
  -1   6   3    6.38    2.181650
   1  -6   3   12.26    3.38  22
   1  -6   3    3.32    2.092310
   1  -6   3    7.70    2.512606
   1  -6   3    1.27    1.822906
   1   6   4   -1.12    1.851040
   1   6   4    1.65    4.181358
   1   6   4    4.92    3.741703
  -1  -6   4   -0.48    1.542267
  -1  -6   4    3.17    2.842571
   1  -6  -4   -0.92    1.77 381
   1  -6  -4    0.26    1.252659
   1  -6  -4    1.10    1.223023
  -1   6  -4    1.06    1.43 647
  -1   6  -4    1.64    1.24 931
  -1   6  -4   -0.91    1.001247
  -1  -6  -4    2.22    2.19  50
  -1  -6  -4    1.97    1.82 368
   1   6  -4   -0.34    1.56 344
   1   6  -4    2.20    1.47 631
   1   6  -4    2.58    1.40 938
   1   6  -4   -0.55    1.071284
   1   6  -4    0.60    0.963238
  -1   6   4   -0.48    3.061331
  -1   6   4    1.80    2.601656
   1  -6   4   -0.09    2.44  20
   1  -6   4    0.68    1.752309
   1  -6   4    3.73    2.162606
   1  -6   4    3.27    2.402897
   1   6   5    2.03    2.001053
   1   6   5    3.60    4.271367
   1   6   5    0.04    4.341704
  -1  -6   5    1.76    2.232271
  -1  -6   5   -0.32    2.432574
   1  -6  -5   -0.23    2.36  88
   1  -6  -5    5.85    2.47 393
   1  -6  -5    0.57    1.463041
  -1   6  -5   -0.53    1.20 639
  -1   6  -5    1.81    1.33 924
  -1   6  -5    0.60    1.031241
  -1  -6  -5   -0.84    1.66  65
  -1  -6  -5    1.21    1.94 381
   1   6  -5   -1.23    1.35 342
   1   6  -5    0.03    1.22 624
   1   6  -5    0.07    1.21 930
   1   6  -5    0.39    0.983230
  -1   6   5    0.89    1.991047
  -1   6   5   -1.29    3.781342
  -1   6   5    2.99    3.431662
   1  -6   5   -0.27    1.782309
   1  -6   5    4.21    2.402608
   1  -6   5   -0.44    2.022889
   1   6   6    0.04    2.341065
   1   6   6    2.94    4.321376
   1   6   6    1.32    5.131706
  -1  -6   6   -0.43    2.092276
  -1  -6   6   -1.01    2.562577
   1  -6  -6    2.09    2.50 100
   1  -6  -6    4.86    3.09 404
   1  -6  -6    0.12    1.593058
  -1   6  -6    1.59    1.09 633
  -1   6  -6   -1.98    1.31 917
  -1   6  -6   -0.42    1.041235
  -1  -6  -6   -2.38    2.12 394
   1   6  -6   -0.61    1.54 342
   1   6  -6    1.30    1.38 619
   1   6  -6    0.85    1.48 924
   1   6  -6    0.91    1.243225
  -1   6   6    0.16    2.551060
  -1   6   6   -1.06    4.041352
  -1   6   6   -0.11    4.141669
   1  -6   6   11.34    3.88  16
   1  -6   6    0.45    1.982310
   1  -6   6   17.72    5.272610
   1  -6   6    0.30    1.982884
   1   6   7    2.18    2.581077
   1   6   7    8.53    5.321385
   1   6   7    2.47    5.241709
  -1  -6   7    1.43    2.212281
  -1  -6   7    5.52    3.052582
   1  -6  -7    1.39    2.62 112
   1  -6  -7    2.14    3.40 416
   1  -6  -7    3.91    2.103074
  -1   6  -7    1.51    1.21 629
  -1   6  -7    3.01    1.52 913
  -1   6  -7    2.11    1.191231
  -1  -6  -7    1.46    1.99  95
  -1  -6  -7    0.26    2.47 407
   1   6  -7    1.44    1.77 342
   1   6  -7    1.04    1.35 615
   1   6  -7    1.24    1.45 919
   1   6  -7    1.03    1.153221
  -1   6   7    3.11    2.551072
  -1   6   7    2.43    4.701363
  -1   6   7    8.07    6.541675
   1  -6   7    2.30    1.912313
   1  -6   7    5.03    2.662614
   1   6   8    8.11    6.111393
   1   6   8   30.70    8.651712
  -1  -6   8   17.90    4.382287
  -1  -6   8   20.50    4.582587
   1  -6  -8    6.69    3.09 125
   1  -6  -8    6.78    3.88 427
   1  -6  -8   11.72    2.97 724
  -1   6  -8    9.76    1.82 625
  -1   6  -8    9.72    2.19 909
  -1   6  -8   13.64    2.703237
  -1  -6  -8   15.07    4.30 420
  -1  -6  -8   13.81    3.44 728
   1   6  -8   12.46    2.23 343
   1   6  -8    9.15    1.69 612
   1   6  -8   10.40    2.09 915
   1   6  -8   11.68    2.023219
  -1   6   8   22.21    6.281373
  -1   6   8   32.32    9.091682
   1  -6   8   15.31    3.122316
   1  -6   8   21.81    3.532618
   1   6   9   -1.94    4.601402
   1   6   9    3.33    7.761717
  -1  -6   9    0.13    2.782293
  -1  -6   9    0.56    2.252593
   1  -6  -9    6.54    3.73 437
  -1   6  -9   -0.09    0.91 623
  -1   6  -9    0.12    1.32 907
  -1   6  -9    0.08    1.563236
  -1  -6  -9    1.19    3.13 432
  -1  -6  -9   -0.40    2.76 739
   1   6  -9    0.51    1.27 347
   1   6  -9   -0.78    1.01 610
   1   6  -9   -1.00    1.39 913
   1   6  -9   -0.15    1.553219
  -1   6   9   -3.93    4.201384
  -1   6   9   -3.65    6.281688
   1  -6   9   -1.77    2.042320
   1  -6   9    0.46    1.542624
   1   6  10    0.33    5.471412
   1   6  10    1.57    7.001721
  -1  -6  10    2.01    2.152299
  -1  -6  10    1.41    2.022601
   1  -6 -10    1.14    2.56 448
   1  -6 -10    2.49    2.44 747
  -1   6 -10   -0.33    0.84 622
  -1   6 -10    2.14    1.38 907
  -1   6 -10   -0.61    1.513236
  -1  -6 -10    0.02    3.12 444
  -1  -6 -10    2.02    3.66 749
   1   6 -10    0.76    1.23 610
   1   6 -10    0.60    1.14 912
   1   6 -10    0.83    1.173219
  -1   6  10   -2.63    3.791394
  -1   6  10    6.70    6.861695
   1  -6  10    0.10    1.532324
   1  -6  10    2.70    1.712630
   1   6  11    4.07    4.181419
  -1  -6  11   -0.54    2.042306
   1  -6 -11   -0.91    2.75 459
   1  -6 -11    0.65    2.70 758
  -1   6 -11    0.07    0.99 907
  -1   6 -11    0.22    1.333237
  -1  -6 -11    3.04    2.90 455
  -1  -6 -11    4.43    3.29 760
   1   6 -11   -1.34    1.09 610
   1   6 -11    0.27    1.16 912
   1   6 -11    0.55    0.773221
  -1   6  11    1.65    3.111404
  -1   6  11    0.76    6.361702
   1  -6  11   -1.46    1.332329
   1   7   0 2379.87  102.45 682
   1   7   0 3057.34  135.24 992
   1   7   0 3982.79  174.341327
  -1  -7   0 2416.73  144.99  17
  -1  -7   0 3181.03  151.282585
   1  -7   0 3093.36  156.49  45
   1  -7   0 2586.45  120.922621
   1  -7   0 1765.66  103.992959
  -1   7   0 2653.35  107.54 697
  -1   7   0 2951.41  122.23 985
  -1   7   0 3553.52  144.831297
   1   7   1   20.47    3.01 693
   1   7   1   33.12    4.131004
   1   7   1   34.13    6.241336
  -1  -7   1   19.17    5.07  11
  -1  -7   1   24.54    4.342582
   1  -7  -1   23.28    5.70  52
   1  -7  -1   12.96    3.092627
   1  -7  -1   16.52    2.612975
  -1   7  -1   22.49    3.59 686
  -1   7  -1   19.88    4.07 973
  -1   7  -1   23.86    3.601288
  -1  -7  -1   14.51    4.23  25
  -1  -7  -1   24.48    4.742591
   1   7  -1   16.29    3.37 671
   1   7  -1   23.14    4.23 981
   1   7  -1   28.25    4.961322
  -1   7   1   18.94    3.66 707
  -1   7   1   31.23    4.82 997
  -1   7   1   23.71    5.071306
   1  -7   1   20.61    4.56  39
   1  -7   1   12.37    2.942617
   1  -7   1   15.84    3.482944
   1   7   2 1299.01   61.78 705
   1   7   2 1473.16   65.841016
   1   7   2 1697.06   93.571344
  -1  -7   2 1637.39   80.552276
  -1  -7   2 1695.83   86.422581
   1  -7  -2 1139.10   77.30  60
   1  -7  -2 1175.95   68.462636
   1  -7  -2  910.71   54.052992
  -1   7  -2 1380.94   64.01 677
  -1   7  -2 1400.77   72.22 963
  -1  -7  -2 1021.67   64.68  34
  -1  -7  -2 1688.37  100.442597
   1   7  -2 1300.40   67.79 661
   1   7  -2 1651.09   80.53 970
  -1   7   2 1382.62   62.67 719
  -1   7   2 1633.90   74.081009
  -1   7   2 1665.77   84.851316
   1  -7   2  935.16   54.702324
   1  -7   2 1378.30   74.272614
   1  -7   2 1355.03   64.632931
   1   7   3   31.72    4.25 717
   1   7   3   24.51    4.051028
   1   7   3   36.74    7.211352
  -1  -7   3   33.38    5.212277
  -1  -7   3   39.58    5.402580
  -1  -7   3   27.33    3.662908
   1  -7  -3   23.82    4.91  68
   1  -7  -3   31.76    4.80 370
   1  -7  -3   19.90    3.262646
   1  -7  -3   14.50    2.383010
  -1   7  -3   33.99    3.94 668
  -1   7  -3   29.08    3.79 953
  -1   7  -3   24.13    2.871272
  -1  -7  -3   20.89    4.21  44
  -1  -7  -3   19.68    3.892608
   1   7  -3   23.46    3.16 653
   1   7  -3   35.09    3.89 961
  -1   7   3   29.62    4.071022
  -1   7   3   30.00    5.791325
  -1   7   3   44.96    4.911663
   1  -7   3   46.30    6.82  30
   1  -7   3   22.79    3.402319
   1  -7   3   35.42    5.762613
   1  -7   3   29.91    4.362920
   1   7   4 2204.32  107.131040
   1   7   4 3171.16  168.221360
   1   7   4 3661.39  170.511712
  -1  -7   4 3008.51  138.552279
  -1  -7   4 2962.02  139.102581
  -1  -7   4 2055.97   93.542897
   1  -7  -4 1851.14  101.50  77
   1  -7  -4 1864.56   98.44 381
  -1   7  -4 1780.54   83.32 660
  -1   7  -4 1740.83   76.23 945
  -1   7  -4 1649.86   70.421265
  -1  -7  -4 1804.84   94.89  54
  -1  -7  -4 1834.08   87.59 369
   1   7  -4 1775.72   80.54 357
   1   7  -4 1613.62   72.99 645
   1   7  -4 1746.54   85.54 952
  -1   7   4 2126.09   93.821034
  -1   7   4 2386.45  132.151335
   1  -7   4 2173.67  100.562317
   1  -7   4 2842.53  124.982613
   1  -7   4 2130.43  102.752911
   1   7   5   13.82    3.251052
   1   7   5   27.17    7.771368
   1   7   5   19.13    5.181712
  -1  -7   5   19.12    3.662282
  -1  -7   5   15.69    4.062583
  -1  -7   5   10.00    2.342888
   1  -7  -5    5.70    2.92  88
   1  -7  -5    9.76    3.24 392
  -1   7  -5   12.22    2.11 653
  -1   7  -5    7.70    1.96 938
  -1   7  -5    9.29    1.871259
  -1  -7  -5    6.32    2.93  67
  -1  -7  -5    6.03    2.35 382
   1   7  -5    9.77    2.07 356
   1   7  -5    9.89    1.85 639
   1   7  -5    9.40    2.30 945
  -1   7   5   12.37    3.411047
  -1   7   5   16.28    5.421345
  -1   7   5   21.43    4.991672
   1  -7   5   19.67    3.86  26
   1  -7   5   12.16    2.892317
   1  -7   5   18.76    3.632614
   1  -7   5   12.35    3.192903
   1   7   6  938.33   62.121064
   1   7   6 1297.40   86.521377
   1   7   6 1731.39   95.631713
  -1  -7   6 1324.45   68.932285
  -1  -7   6 1474.53   78.012586
  -1  -7   6  976.54   54.922882
   1  -7  -6  837.72   55.31 403
  -1   7  -6  691.03   36.30 648
  -1   7  -6  702.16   36.86 932
  -1   7  -6  641.09   35.201255
  -1  -7  -6  731.34   47.64 394
   1   7  -6  710.45   35.68 355
   1   7  -6  669.72   33.40 634
   1   7  -6  744.89   38.44 939
  -1   7   6  837.85   49.981059
  -1   7   6 1473.10   89.411355
  -1   7   6 1515.00   82.131678
   1  -7   6 1044.65   56.952317
   1  -7   6 1255.33   67.692616
   1  -7   6 1003.66   55.142897
   1   7   7   12.15    3.431075
   1   7   7   23.35    8.051385
   1   7   7   41.46    8.901716
  -1  -7   7   32.23    5.072290
  -1  -7   7   24.79    4.592590
   1  -7  -7   10.26    3.95 110
   1  -7  -7   18.98    4.65 414
  -1   7  -7   14.37    2.37 644
  -1   7  -7   11.67    2.55 928
  -1  -7  -7   14.43    3.00 406
   1   7  -7   13.39    2.50 355
   1   7  -7   12.16    1.86 630
   1   7  -7   13.20    2.71 934
   1   7  -7   12.58    2.103238
  -1   7   7   17.60    4.101070
  -1   7   7   21.67    6.421364
  -1   7   7   24.48    5.981683
   1  -7   7   26.15    4.09  26
   1  -7   7   16.97    3.082319
   1  -7   7   25.20    4.642619
   1  -7   7   15.79    2.942893
   1   7   8 1821.49  117.221393
   1   7   8 2181.05  136.481719
  -1  -7   8 1778.97   90.062294
   1  -7  -8  919.94   59.46 425
   1  -7  -8 1000.44   61.76 722
  -1   7  -8  807.89   41.39 641
  -1   7  -8  886.94   48.25 925
  -1  -7  -8  839.32   55.79 418
  -1  -7  -8  965.00   62.93 726
   1   7  -8  874.35   48.96 357
   1   7  -8  867.53   43.16 627
   1   7  -8  950.79   47.37 931
   1   7  -8  799.80   45.853235
  -1   7   8 1615.12   89.631374
  -1   7   8 2173.52  124.001689
   1  -7   8 1280.03   72.642322
   1  -7   8 1603.09   87.832622
   1  -7   8 1121.35   57.522890
   1   7   9   12.68    6.621401
   1   7   9   27.27    8.811723
  -1  -7   9   12.95    3.162299
  -1  -7   9   10.07    2.682600
   1  -7  -9    1.65    3.29 435
   1  -7  -9   10.33    3.47 733
  -1   7  -9    2.36    1.18 639
  -1   7  -9    7.21    1.89 923
  -1  -7  -9    5.08    3.39 429
  -1  -7  -9    2.55    3.09 736
   1   7  -9    6.94    1.84 626
   1   7  -9    7.74    1.78 928
   1   7  -9    6.98    1.673234
  -1   7   9   12.77    4.951384
  -1   7   9   17.19    6.381695
   1  -7   9    7.66    2.652325
   1  -7   9    7.08    2.252628
   1  -7   9    5.56    2.612889
   1   7  10  616.75   55.161410
  -1  -7  10  629.29   42.132305
  -1  -7  10  540.54   34.032607
   1  -7 -10  505.84   42.53 446
   1  -7 -10  329.92   25.65 744
  -1   7 -10  352.60   22.00 922
   1   7 -10  293.26   20.21 625
   1   7 -10  335.36   23.21 927
   1   7 -10  318.60   17.853234
  -1   7  10  467.76   43.861394
  -1   7  10  902.14   71.041701
   1  -7  10  481.18   33.062329
   1  -7  10  504.79   30.662634
   1  -7  10  423.13   26.562888
   1   8   0    6.89    2.89 691
   1   8   0    5.57    2.691000
   1   8   0    7.27    2.931338
  -1  -8   0   -0.62    3.26  27
  -1  -8   0    1.53    2.382597
   1  -8   0   13.10    4.62  51
   1  -8   0    8.50    2.512628
   1  -8   0    3.49    1.672970
  -1   8   0   -0.41    2.17 704
  -1   8   0    9.13    3.67 993
  -1   8   0    5.36    2.741308
   1   8   1    0.61    2.35 701
   1   8   1    3.51    2.561010
   1   8   1    4.96    4.131343
  -1  -8   1    1.46    3.18  21
  -1  -8   1    3.76    2.522594
   1  -8  -1   -1.04    4.14  57
   1  -8  -1    2.55    2.872634
  -1   8  -1    2.39    2.42 695
  -1   8  -1    1.49    2.62 983
  -1   8  -1    1.38    1.951300
  -1  -8  -1    3.73    2.77  34
  -1  -8  -1    2.48    2.412602
   1   8  -1   -1.40    2.98 682
   1   8  -1   -0.87    2.71 990
   1   8  -1    5.91    2.781330
  -1   8   1    2.05    2.511004
  -1   8   1    3.51    3.911316
   1  -8   1   -0.37    3.09  46
   1  -8   1    3.40    2.092624
   1  -8   1    0.50    1.632956
   1   8   2    3.05    2.67 711
   1   8   2    1.16    2.221021
   1   8   2   -2.13    4.931350
  -1  -8   2    1.41    2.58  16
  -1  -8   2    1.08    2.452592
   1  -8  -2    0.02    3.36  64
   1  -8  -2    4.69    3.43 364
   1  -8  -2   -3.34    1.632641
  -1   8  -2   -0.85    2.11 974
  -1   8  -2    1.75    1.941293
  -1  -8  -2    2.09    2.29  42
  -1  -8  -2    1.98    2.262609
   1   8  -2   -0.97    1.85 673
   1   8  -2    0.24    2.40 981
  -1   8   2    1.30    2.491015
  -1   8   2    2.51    4.351324
   1  -8   2    0.06    2.73  42
   1  -8   2    1.02    2.132621
   1  -8   2    0.18    1.432944
   1   8   3    5.60    2.391031
   1   8   3    4.30    4.491357
  -1  -8   3    0.29    3.02  13
  -1  -8   3    3.34    2.522591
   1  -8  -3    2.18    2.72  72
   1  -8  -3   -0.71    3.16 374
  -1   8  -3    1.62    1.75 679
  -1   8  -3    4.16    2.26 966
  -1   8  -3   -0.08    1.321288
  -1  -8  -3   -1.12    2.21  51
  -1  -8  -3    2.60    2.60 362
   1   8  -3    2.40    1.75 665
   1   8  -3    2.93    2.41 972
  -1   8   3    0.68    2.151026
  -1   8   3   -1.00    3.591332
   1  -8   3    2.37    2.81  39
   1  -8   3    0.58    2.082620
   1  -8   3    2.13    2.102934
   1   8   4    3.31    3.111043
   1   8   4    2.73    5.191364
  -1  -8   4    3.26    2.48  10
  -1  -8   4    0.54    1.642292
  -1  -8   4    0.13    2.532592
   1  -8  -4   -1.89    3.13  81
   1  -8  -4   -0.32    2.70 384
  -1   8  -4    1.84    1.84 958
  -1   8  -4    1.28    1.271281
  -1  -8  -4   -0.46    2.40  61
  -1  -8  -4   -2.55    2.05 373
   1   8  -4    0.66    1.37 659
   1   8  -4   -1.72    1.79 965
  -1   8   4    4.06    2.301037
  -1   8   4    7.03    5.471341
   1  -8   4   -0.21    2.48  37
   1  -8   4    0.86    2.252619
   1  -8   4    0.28    1.862925
   1   8   5    6.83    3.041054
   1   8   5   14.66    7.631372
  -1  -8   5    8.00    2.83   8
  -1  -8   5    6.07    2.372294
  -1  -8   5    7.83    3.022593
   1  -8  -5    2.34    3.46  90
   1  -8  -5    4.08    3.43 394
  -1   8  -5    2.69    1.97 667
  -1   8  -5    5.70    1.92 952
  -1  -8  -5   -0.55    2.39  71
  -1  -8  -5    0.51    1.95 384
   1   8  -5    3.75    1.16 653
   1   8  -5    5.20    1.89 958
  -1   8   5    8.18    3.181049
  -1   8   5    9.85    4.641350
   1  -8   5    7.44    3.29  36
   1  -8   5    4.99    1.702326
   1  -8   5    6.98    2.892620
   1  -8   5    6.81    2.952917
   1   8   6    0.89    3.001064
   1   8   6    6.84    6.271379
  -1  -8   6    4.36    2.34   8
  -1  -8   6    1.75    1.622296
  -1  -8   6    4.18    3.192595
   1  -8  -6   -0.26    3.10 100
   1  -8  -6    0.18    3.26 404
  -1   8  -6    1.77    1.14 662
  -1   8  -6    1.57    1.48 947
  -1  -8  -6    1.34    2.54 395
   1   8  -6    0.73    1.02 648
   1   8  -6    0.82    1.38 953
  -1   8   6    0.69    2.651060
  -1   8   6    7.57    4.701358
  -1   8   6    2.27    3.351688
   1  -8   6    0.41    2.02  36
   1  -8   6    0.89    1.382326
   1  -8   6    4.21    2.342622
   1  -8   6    0.97    1.682912
   1   8   7    4.42    2.741075
   1   8   7   -0.02    5.001387
  -1  -8   7    0.58    1.88   8
  -1  -8   7    2.22    1.842299
  -1  -8   7    1.90    2.582599
   1  -8  -7   -1.01    2.91 111
   1  -8  -7    3.63    3.17 414
  -1   8  -7    0.87    1.04 658
  -1   8  -7    1.12    1.32 943
  -1  -8  -7   -0.55    2.97 406
   1   8  -7    1.28    1.21 645
   1   8  -7    1.16    1.30 949
  -1   8   7   -2.48    2.401071
  -1   8   7    1.84    4.121367
  -1   8   7    0.68    3.561693
   1  -8   7    0.77    1.382327
   1  -8   7    1.41    1.802625
   1  -8   7    1.07    1.602907
   1   8   8    0.56    5.581395
  -1  -8   8   -1.52    1.802603
   1  -8  -8   -0.93    2.47 123
   1  -8  -8   -1.54    3.29 424
   1  -8  -8    1.70    2.22 722
  -1   8  -8   -0.14    0.94 656
  -1   8  -8    0.00    1.24 939
  -1  -8  -8   -4.28    2.93 418
  -1  -8  -8   -0.62    2.46 726
   1   8  -8    0.12    0.98 642
   1   8  -8    0.19    1.23 945
  -1   8   8   -1.26    3.521377
   1  -8   8   -0.35    1.372329
   1  -8   8    0.15    1.562628
   1  -8   8   -0.69    1.342904
   1   9   0  861.91   54.07 700
   1   9   0 1191.55   70.141008
  -1  -9   0  804.73   59.65  37
  -1  -9   0  745.72   46.022609
   1  -9   0 1159.28   76.04  59
   1  -9   0  783.55   53.892636
  -1   9   0  888.95   56.72 712
  -1   9   0 1143.85   64.531002
   1   9   1    3.33    2.59 709
   1   9   1   -2.92    2.381018
   1   9   1    1.07    3.081352
  -1  -9   1   -0.63    2.63  32
  -1  -9   1    3.15    2.222605
   1  -9  -1   -0.07    4.13  64
   1  -9  -1    1.03    2.142642
  -1   9  -1   -1.57    2.15 704
  -1   9  -1    3.57    2.81 993
  -1   9  -1   -0.53    2.141313
  -1  -9  -1    0.02    2.67  43
  -1  -9  -1    0.27    1.402614
   1   9  -1   -1.51    1.94 692
  -1   9   1    0.11    2.541011
  -1   9   1    1.16    3.221325
   1  -9   1    2.01    3.17  54
   1  -9   1   -3.55    1.922632
   1   9   2  467.65   35.63 718
   1   9   2  630.37   40.611027
   1   9   2  834.70   51.581357
  -1  -9   2  567.10   38.05  27
  -1  -9   2  514.03   38.252603
   1  -9  -2  457.30   41.40  70
  -1   9  -2  443.24   33.26 697
  -1   9  -2  528.63   31.59 985
  -1  -9  -2  382.50   35.51  50
   1   9  -2  438.87   28.17 684
   1   9  -2  627.43   40.13 991
  -1   9   2  556.96   34.481021
   1  -9   2  557.28   34.852629
   1   9   3    5.00    3.061037
   1   9   3    3.73    5.061363
  -1  -9   3    0.74    2.53  24
  -1  -9   3    2.64    1.992602
   1  -9  -3   -0.65    3.06  77
   1  -9  -3    1.68    3.09 378
  -1   9  -3   -1.12    1.67 690
  -1   9  -3    2.79    1.95 978
  -1   9  -3    1.91    1.491301
  -1  -9  -3    4.11    3.41  59
  -1  -9  -3    1.65    2.21 368
   1   9  -3    0.03    1.43 677
   1   9  -3    2.73    1.78 984
  -1   9   3    3.86    2.311031
  -1   9   3   10.77    4.361340
   1  -9   3    0.10    2.43  47
   1  -9   3    1.14    1.872628
   1   9   4  887.89   62.141047
   1   9   4 1453.66   97.671370
  -1  -9   4  926.96   60.882602
  -1   9  -4  605.86   41.29 684
  -1   9  -4  695.09   39.10 971
   1   9  -4  616.73   36.69 671
   1   9  -4  732.94   40.09 977
  -1   9   4  871.29   53.731042
  -1   9   4 1033.30   68.751348
   1  -9   4  872.26   54.982627
   1   9   5    1.37    2.371057
   1   9   5   -2.73    5.531377
  -1  -9   5    0.36    1.782603
   1  -9  -5   -2.28    2.71  94
   1  -9  -5   -2.78    3.00 397
  -1   9  -5   -0.49    1.17 679
  -1   9  -5   -0.62    1.31 965
  -1  -9  -5   -0.30    1.79  77
  -1  -9  -5   -1.30    2.18 388
   1   9  -5   -0.97    1.08 666
   1   9  -5   -0.90    1.23 972
   1  -9   5   -1.72    2.09  45
   1  -9   5    2.21    2.012628
   1  -9   5    0.61    2.082932
   1   9   6  339.28   26.021067
   1   9   6  570.93   52.281383
  -1  -9   6  389.40   28.952605
  -1   9  -6  241.44   18.24 675
  -1   9  -6  300.48   19.44 960
   1   9  -6  266.11   19.70 662
   1   9  -6  299.86   21.66 967
  -1   9   6  335.32   25.261063
  -1   9   6  430.01   38.511364
   1  -9   6  414.07   31.032927
   1  10   0    1.53    2.08 710
   1  10   0   -0.40    2.371017
  -1 -10   0   -0.22    1.98  47
   1 -10   0    0.84    2.61  67
   1 -10   0   -0.74    1.652645
  -1  10   0   -0.59    1.951011
  -1  10   0   -1.63    1.581330
   1  10   1    0.97    2.43 717
   1  10   1   -1.76    2.401025
  -1 -10   1   -0.16    1.71  42
   1 -10  -1   -2.20    2.94  71
   1 -10  -1   -0.37    2.59 368
  -1  10  -1    0.74    1.77 714
  -1  10  -1   -2.13    2.021003
  -1 -10  -1   -1.65    2.24  52
   1  10  -1    0.87    1.49 702
   1  10  -1   -1.47    2.191009
  -1  10   1   -0.60    1.701020
  -1  10   1    0.10    2.341336
   1 -10   1    1.46    2.35  63
   1 -10   1   -0.31    1.452641
   1  10   2    1.24    3.201034
  -1 -10   2    1.71    1.99  38
  -1 -10   2   -1.25    1.362615
   1 -10  -2    2.34    3.40  77
  -1  10  -2   -0.65    2.05 707
  -1  10  -2   -0.22    1.49 996
   1  10  -2   -0.22    1.34 695
   1  10  -2    1.22    1.761002
  -1  10   2    3.57    2.001029
   1 -10   2   -0.05    2.38  59
   1 -10   2   -0.31    1.722638
   2   0   010636.22  351.88 523
   2   0   0 8790.99  315.932734
  -2   0   011614.18  407.891160
  -2   0   010474.09  371.251475
   2   0   1    2.61    1.462103
   2   0   1    5.29    1.662403
   2   0   1    0.28    1.012720
   2   0   1    6.95    1.342923
  -2   0   1    1.15    1.111515
  -2   0   1    2.60    1.421820
   2   0  -1    1.68    1.27 173
   2   0  -1    0.34    0.93 493
   2   0  -1    1.48    1.792468
   2   0  -1    1.01    0.912751
   2   0  -1    5.56    0.903012
  -2   0  -1    0.24    0.72 804
  -2   0  -1    0.64    1.531126
   2   0   2 2850.55  124.662709
  -2   0   2 3862.31  145.391551
   2   0  -2 2845.00  107.66 176
   2   0  -2 2822.03  123.28 485
   2   0  -2 2528.68   91.81 776
  -2   0  -2 2705.51  102.98 790
  -2   0  -2 3591.54  127.751109
   2   0   3   11.44    3.212055
   2   0   3    4.68    2.212365
   2   0   3    6.35    2.312701
  -2   0   3    0.80    0.711337
  -2   0   3    1.62    2.011582
  -2   0   3    3.95    2.671881
  -2   0   3    5.52    1.502171
   2   0  -3    0.89    1.22 180
   2   0  -3   -0.57    1.41 483
   2   0  -3   -0.19    0.80 780
   2   0  -3    3.47    1.562787
   2   0  -3    4.00    1.973059
  -2   0  -3    0.50    0.55 483
  -2   0  -3    0.36    1.21 787
  -2   0  -3    3.73    2.011100
  -2   0  -3    8.67    2.033214
   2   0   411525.49  416.441751
   2   0   4 8422.24  313.262355
   2   0   4 8484.55  331.782696
  -2   0   4 6580.31  242.421368
  -2   0   4 9773.44  421.621901
  -2   0   410375.81  387.172194
   2   0  -4 6526.59  258.19 186
   2   0  -4 6989.05  285.36 485
   2   0  -4 7628.53  261.24 783
   2   0  -4 7644.86  255.032806
   2   0  -4 7545.51  273.743075
  -2   0  -4 6264.99  230.20 486
  -2   0  -4 6805.58  253.34 788
  -2   0  -4 8583.40  292.151096
   2   0   5    3.01    2.811745
   2   0   5    0.31    1.332036
   2   0   5    2.66    1.742350
   2   0   5    0.59    1.002696
  -2   0   5    2.44    2.441624
  -2   0   5    2.63    3.951917
  -2   0   5    3.75    2.432214
   2   0  -5    0.54    1.29 193
   2   0  -5    1.89    1.89 488
   2   0  -5    1.01    1.62 788
   2   0  -5    0.60    1.312825
   2   0  -5    1.13    1.773087
  -2   0  -5   -1.07    0.78 491
  -2   0  -5    2.19    2.71 791
  -2   0  -5    4.58    2.641095
  -2   0  -5    1.66    2.213190
   2   0   6 3937.82  162.241743
   2   0   6 3350.67  123.342033
   2   0   6 2935.05  115.802347
   2   0   6 3615.23  137.182701
  -2   0   6 3296.62  124.821405
  -2   0   6 4633.81  188.841931
  -2   0   6 4928.56  209.902231
   2   0  -6 2668.54  118.10 200
   2   0  -6 3498.53  144.31 491
   2   0  -6 3895.67  162.95 792
   2   0  -6 3381.84  131.043098
  -2   0  -6 2683.39  121.10 496
  -2   0  -6 4018.20  159.903186
   2   0   7   12.52    3.441742
   2   0   7    6.15    2.522031
   2   0   7    1.44    1.792347
  -2   0   7    2.03    1.531418
  -2   0   7    4.70    2.881653
  -2   0   7    5.05    3.081942
  -2   0   7   -2.73    2.242246
   2   0  -7   -0.43    1.57 208
   2   0  -7    4.98    3.14 496
   2   0  -7    1.34    2.34 797
   2   0  -7    2.25    2.052864
   2   0  -7    5.46    3.613108
  -2   0  -7    5.59    2.55 799
  -2   0  -7    4.40    2.521099
  -2   0  -7    1.19    2.813185
   2   0   8 5417.12  211.761744
   2   0   8 4374.32  172.712031
   2   0   8 3687.44  141.802348
  -2   0   8 4947.90  187.631429
  -2   0   8 5749.73  223.181665
  -2   0   8 6701.82  273.801953
  -2   0   8 7553.51  292.632259
   2   0  -8 4591.80  186.62 217
   2   0  -8 4874.73  220.89 501
   2   0  -8 5723.59  227.143116
  -2   0  -8 4191.60  175.97 508
  -2   0  -8 5564.02  225.05 803
  -2   0  -8 5984.72  228.441102
  -2   0  -8 5852.48  205.303186
   2   0   9    3.38    2.501746
   2   0   9   -1.46    1.882033
   2   0   9    1.26    1.102351
  -2   0   9    4.67    2.991676
  -2   0   9    4.17    3.601962
  -2   0   9    0.78    2.372272
   2   0  -9   -0.38    2.59 506
   2   0  -9   -0.06    2.383125
  -2   0  -9   -0.06    1.66 514
  -2   0  -9    0.58    2.76 807
  -2   0  -9    3.17    3.241106
  -2   0  -9    3.10    2.983188
   2   0  10 2029.73   99.981749
   2   0  10 1781.12   81.342035
   2   0  10 1589.44   71.392355
  -2   0  10 2990.84  129.531687
  -2   0  10 3449.93  162.181971
  -2   0  10 3569.36  146.602283
   2   0 -10 2076.14  104.10 237
   2   0 -10 2625.91  121.87 511
   2   0 -10 2993.59  135.51 815
   2   0 -10 3206.21  146.203133
  -2   0 -10 2322.86  121.04 813
  -2   0 -10 2943.86  128.821111
  -2   0 -10 2055.36  102.983191
   2   0  11    3.54    2.471753
   2   0  11    2.33    2.092038
   2   0  11    2.05    1.382359
  -2   0  11    2.37    3.471697
  -2   0  11   -1.66    3.811980
  -2   0  11    0.84    1.882295
   2   0 -11    0.03    3.44 517
   2   0 -11   -1.06    2.60 821
   2   0 -11   -0.23    4.273141
  -2   0 -11   -0.05    1.90 527
  -2   0 -11    4.98    3.89 819
  -2   0 -11   -1.25    3.531116
  -2   0 -11    3.14    2.323195
   2   0  12 2172.82  112.141757
   2   0  12 2025.06  100.922042
  -2   0  12 3369.91  167.341707
  -2   0  12 4367.60  209.041989
   2   0 -12 3128.95  139.34 523
   2   0 -12 3200.81  155.86 827
   2   0 -12 4116.53  196.183149
  -2   0 -12 3119.19  157.42 824
  -2   0 -12 3250.52  168.131122
  -2   0 -12 2442.46  114.793200
   2   0  13    0.43    2.211762
  -2   0  13   -0.34    2.911997
   2   0 -13   -0.28    2.73 530
   2   0 -13   -0.19    3.10 834
   2   0 -13    0.13    4.493157
  -2   0 -13   -0.21    3.53 830
  -2   0 -13    6.75    4.111127
  -2   0 -13    3.47    2.263205
   2   1   0  176.79    9.90 596
   2   1   0  139.91    7.041027
   2   1   0  231.18   16.952465
   2   1   0  122.68    7.812785
   2   1   0  121.18    6.263036
  -2  -1   0  163.21   10.251453
   2  -1   0  159.02   11.20 116
   2  -1   0  157.66    8.10 403
   2  -1   0  187.13   11.812144
   2  -1   0  175.39   11.272405
   2  -1   0  134.56   11.412689
   2  -1   0  173.51   12.312948
  -2   1   0  158.74    7.64 931
  -2   1   0  157.15    9.921197
  -2   1   0  158.92   10.161499
   2   1   1  326.30   15.64 256
   2   1   1  213.99    8.86 660
   2   1   1  152.25    9.101070
   2   1   1  399.34   21.131779
   2   1   1  330.10   17.622437
   2   1   1  177.40    9.832775
   2   1   1  299.62   11.712968
  -2  -1   1  225.54    9.291168
  -2  -1   1  232.89   13.161499
  -2  -1   1  333.53   18.101823
   2  -1  -1  239.40   13.87 424
   2  -1  -1  305.85   16.072442
   2  -1  -1  167.04   12.702706
   2  -1  -1  294.20   16.752982
  -2   1  -1  198.45    9.03 711
  -2   1  -1  223.55   11.81 875
  -2   1  -1  204.35   12.191167
  -2   1  -1  225.97   13.701468
   2   1  -1  192.26   11.78 225
   2   1  -1  252.89   12.67 555
   2   1  -1  283.59   10.93 938
   2   1  -1  290.98   17.992494
   2   1  -1  182.97   11.562796
   2   1  -1  176.82    9.113064
  -2   1   1  252.99   12.341003
  -2   1   1  276.15   16.131235
  -2   1   1  293.85   17.961531
  -2   1   1  320.43   20.901825
   2  -1   1  244.60   15.12 107
   2  -1   1  286.92   16.542105
   2  -1   1  237.42   14.622376
   2  -1   1  206.04   15.402675
   2  -1   1  236.14   14.152913
   2   1   2  192.83   10.44 293
   2   1   2  101.27    7.841430
   2   1   2   87.08    6.662080
   2   1   2   81.05    6.762412
   2   1   2   62.53    4.262768
   2   1   2   61.10    3.612888
  -2  -1   2   82.78    6.111547
  -2  -1   2  100.42    9.041855
   2  -1  -2   61.60    6.61 135
   2  -1  -2   79.48    7.05 436
   2  -1  -2   90.37    7.252483
   2  -1  -2   60.29    5.322727
   2  -1  -2   85.11    6.283011
  -2   1  -2   96.11    4.43 622
  -2   1  -2   79.02    6.03 845
  -2   1  -2   90.96    7.831146
  -2  -1  -2   57.17    4.38 730
   2   1  -2   65.47    5.60 220
   2   1  -2   69.99    5.92 533
   2   1  -2   87.56    5.04 872
   2   1  -2   71.10    5.472808
   2   1  -2   69.70    4.633080
  -2   1   2   70.47    5.361053
  -2   1   2   78.92    5.721274
  -2   1   2   70.68    6.311560
  -2   1   2   91.94    7.801859
   2  -1   2   95.39    6.10  99
   2  -1   2  102.26    7.642075
   2  -1   2   89.05    7.162357
   2  -1   2   76.30    6.192666
   2  -1   2   81.42    6.362885
   2   1   3   91.45    6.911428
   2   1   3  123.83   11.281743
   2   1   3   91.77    7.192060
   2   1   3   73.20    6.282393
  -2  -1   3   75.04    5.831585
  -2  -1   3   87.70    7.861881
  -2  -1   3   78.83    6.582182
   2  -1  -3   61.50    6.05 144
   2  -1  -3   57.60    6.52 446
   2  -1  -3   64.81    4.54 722
   2  -1  -3   61.82    4.922749
   2  -1  -3   72.72    6.183034
  -2   1  -3   72.64    3.78 568
  -2   1  -3   61.52    5.32 829
  -2   1  -3   80.75    5.921133
  -2   1  -3   73.29    6.953224
  -2  -1  -3   77.35    5.08 403
  -2  -1  -3   54.55    4.27 743
  -2  -1  -3   82.77    6.743206
   2   1  -3   57.66    5.17 219
   2   1  -3   68.59    5.15 523
   2   1  -3   79.74    5.23 841
   2   1  -3   58.02    2.531091
   2   1  -3   66.97    5.352821
  -2   1   3   65.19    5.591309
  -2   1   3   89.53    8.071584
  -2   1   3   94.49    8.101886
   2  -1   3   92.79    4.91  94
   2  -1   3   96.55    8.012055
   2  -1   3   75.59    6.052346
   2  -1   3   71.23    6.112660
   2   1   4    4.95    2.411429
   2   1   4    4.26    2.881736
   2   1   4    1.94    1.852047
   2   1   4    4.12    1.222379
   2   1   4    2.72    0.642761
  -2  -1   4    1.60    2.231901
  -2  -1   4    2.54    1.992200
   2  -1  -4    3.31    1.85 154
   2  -1  -4    2.51    1.66 454
   2  -1  -4    3.35    1.18 740
   2  -1  -4    2.72    1.062772
   2  -1  -4    3.48    1.473053
  -2   1  -4    5.27    1.29 545
  -2   1  -4    1.08    1.30 822
  -2   1  -4    2.53    1.921125
  -2   1  -4    4.90    2.743210
  -2  -1  -4    3.95    1.13 429
  -2  -1  -4   -0.32    1.31 754
  -2  -1  -4    5.23    2.543187
   2   1  -4    3.61    1.67 220
   2   1  -4    1.70    1.41 517
   2   1  -4    2.16    1.21 829
   2   1  -4    5.94    1.542834
   2   1  -4    3.27    1.233100
  -2   1   4    2.20    1.541336
  -2   1   4    3.48    2.391604
  -2   1   4    6.20    2.671905
  -2   1   4    6.43    1.392191
   2  -1   4    4.19    2.541771
   2  -1   4    3.29    1.902043
   2  -1   4    4.58    1.462339
   2  -1   4    1.35    0.912657
   2   1   5  108.37    8.531432
   2   1   5  146.48   12.971733
   2   1   5  105.06    7.752040
   2   1   5   88.05    7.092371
   2   1   5   92.17    4.322769
  -2  -1   5   93.17    6.601634
  -2  -1   5  124.38   10.811917
  -2  -1   5  128.40   10.092216
   2  -1  -5   88.30    8.35 164
   2  -1  -5   97.90    9.11 462
   2  -1  -5  104.71    8.12 753
   2  -1  -5  101.78    7.202797
   2  -1  -5  107.12    8.293069
  -2   1  -5  111.37    6.11 536
  -2   1  -5   88.67    8.34 819
  -2   1  -5  106.57    6.591120
  -2   1  -5  111.35    9.533202
  -2  -1  -5   67.90    5.79 448
  -2  -1  -5   82.10    6.60 763
  -2  -1  -5  124.11   11.513179
   2   1  -5   77.70    5.78 223
   2   1  -5   95.08    8.45 515
   2   1  -5  112.37    8.08 823
   2   1  -5   84.12    4.651084
   2   1  -5  120.47    7.452848
   2   1  -5   98.43    6.503109
  -2   1   5  100.33    7.931356
  -2   1   5  113.75    9.461621
  -2   1   5  127.83   10.881921
  -2   1   5  141.05    9.822216
   2  -1   5  115.46    9.031762
   2  -1   5  103.40    7.462036
   2  -1   5   89.62    6.322336
   2  -1   5   86.07    5.752657
   2   1   6   12.81    3.641436
   2   1   6   -0.85    3.281732
   2   1   6    1.99    1.412036
   2   1   6    2.47    1.662366
  -2  -1   6    5.10    1.661651
  -2  -1   6    6.66    3.181930
  -2  -1   6    6.76    3.142231
   2  -1  -6    1.39    1.71 174
   2  -1  -6    0.26    1.66 469
   2  -1  -6    4.13    2.27 764
   2  -1  -6    3.44    1.132822
   2  -1  -6    3.84    1.733082
  -2   1  -6    2.39    1.33 532
  -2   1  -6    3.51    2.10 819
  -2   1  -6    1.34    1.681119
  -2   1  -6    1.37    1.603197
  -2  -1  -6    0.83    1.31 461
  -2  -1  -6   -2.38    2.633176
   2   1  -6    4.50    1.80 228
   2   1  -6    2.54    2.53 515
   2   1  -6    8.32    2.53 822
   2   1  -6    4.55    1.151090
   2   1  -6    4.63    1.763116
  -2   1   6    0.06    1.681376
  -2   1   6    2.52    2.731635
  -2   1   6    0.90    3.051934
  -2   1   6    2.67    2.342236
   2  -1   6    2.48    1.901758
   2  -1   6    2.43    1.742032
   2  -1   6    3.95    1.242335
   2  -1   6    1.72    0.782660
   2   1   7   27.82    4.541732
   2   1   7   19.18    2.582034
   2   1   7   17.40    2.392364
  -2  -1   7   19.79    3.221664
  -2  -1   7   23.58    4.331942
  -2  -1   7   32.97    4.882244
   2  -1  -7   17.90    2.74 185
   2  -1  -7   20.17    3.63 476
   2  -1  -7   17.76    3.24 773
   2  -1  -7   24.30    2.952849
   2  -1  -7   21.56    3.743094
  -2   1  -7   17.72    2.20 532
  -2   1  -7   23.32    3.69 820
  -2   1  -7   14.66    2.451119
  -2   1  -7   16.68    2.933195
  -2  -1  -7   10.49    2.06 473
  -2  -1  -7   16.92    3.65 778
  -2  -1  -7   17.15    4.473176
   2   1  -7   16.97    3.11 233
   2   1  -7   14.14    3.11 517
   2   1  -7   25.47    3.46 823
   2   1  -7   15.76    1.781096
   2   1  -7   35.14    4.252876
   2   1  -7   24.08    2.753123
  -2   1   7   18.92    3.451392
  -2   1   7   25.04    3.451648
  -2   1   7   26.53    5.471945
  -2   1   7   28.02    3.472253
   2  -1   7   17.65    2.891756
   2  -1   7   19.42    2.742031
   2  -1   7   17.55    2.232336
   2  -1   7   14.31    1.522666
   2   1   8   11.69    4.171735
   2   1   8    8.08    2.022034
   2   1   8    9.39    1.812364
  -2  -1   8   17.23    2.891676
  -2  -1   8    7.72    3.991952
  -2  -1   8   15.88    3.742256
  -2  -1   8    9.05    2.672533
   2  -1  -8   10.28    2.39 195
   2  -1  -8   10.20    3.57 483
   2  -1  -8   13.08    3.26 782
   2  -1  -8   14.09    3.053104
  -2   1  -8   10.40    1.92 534
  -2   1  -8   15.39    3.91 822
  -2   1  -8   12.70    2.961120
  -2   1  -8   10.88    2.543195
  -2  -1  -8    9.15    2.22 483
  -2  -1  -8    9.61    3.06 785
  -2  -1  -8    8.42    3.061086
  -2  -1  -8   12.93    3.783178
   2   1  -8   12.06    2.74 240
   2   1  -8   10.62    3.01 520
   2   1  -8   18.52    3.35 825
   2   1  -8   10.45    1.721102
   2   1  -8   12.07    3.303130
  -2   1   8   10.94    3.081405
  -2   1   8   16.41    4.771659
  -2   1   8   21.09    4.581956
  -2   1   8   16.79    3.072268
   2  -1   8   12.61    2.421756
   2  -1   8    6.49    2.032031
   2  -1   8    7.99    1.902338
   2   1   9   22.71    4.591737
   2   1   9   18.29    2.552035
   2   1   9   14.37    2.372366
  -2  -1   9   28.97    4.171687
  -2  -1   9   44.41    5.981962
  -2  -1   9   37.33    4.722267
   2  -1  -9   22.56    3.38 206
   2  -1  -9   26.90    4.47 490
   2  -1  -9   32.96    4.39 790
   2  -1  -9   34.13    5.123114
  -2   1  -9   22.37    3.41 537
  -2   1  -9   24.19    4.37 825
  -2   1  -9   25.99    4.311123
  -2   1  -9   21.02    3.453196
  -2  -1  -9   20.40    3.29 492
  -2  -1  -9   24.14    4.23 792
  -2  -1  -9   26.81    4.401091
  -2  -1  -9   25.99    4.763181
   2   1  -9   26.60    3.74 247
   2   1  -9   25.71    4.58 523
   2   1  -9   27.06    4.03 828
   2   1  -9   34.34    5.283137
  -2   1   9   22.72    3.681417
  -2   1   9   28.85    4.951670
  -2   1   9   41.80    6.541965
  -2   1   9   39.74    4.092281
   2  -1   9   24.98    3.831757
   2  -1   9   20.36    3.612033
   2  -1   9   20.38    3.262341
   2   1  10    7.76    3.111741
   2   1  10    1.43    1.192369
  -2  -1  10    6.68    3.141697
  -2  -1  10    6.37    3.291971
  -2  -1  10    6.56    3.612278
   2  -1 -10    3.17    2.40 218
   2  -1 -10    5.42    3.51 497
   2  -1 -10    5.38    3.873124
  -2   1 -10    3.47    2.10 541
  -2   1 -10    7.82    3.64 828
  -2   1 -10    6.42    3.441126
  -2   1 -10    4.59    2.023198
  -2  -1 -10    2.59    1.76 501
  -2  -1 -10    5.82    3.831097
  -2  -1 -10    8.13    3.263185
   2   1 -10    3.94    2.22 256
   2   1 -10    4.12    2.72 527
   2   1 -10    5.94    3.45 832
   2   1 -10    7.34    3.713144
  -2   1  10    7.05    3.011429
  -2   1  10   10.95    3.491680
  -2   1  10    3.68    3.621974
   2  -1  10    3.95    2.041760
   2  -1  10    1.53    2.002035
   2  -1  10    5.80    1.702345
   2   1  11   16.55    3.621745
   2   1  11    8.57    2.962040
  -2  -1  11   14.50    3.971707
  -2  -1  11   20.20    5.131980
  -2  -1  11   17.02    3.932289
   2  -1 -11   16.47    3.91 504
   2  -1 -11   20.26    4.54 806
   2  -1 -11   24.52    4.813132
  -2   1 -11   16.03    4.37 833
  -2   1 -11   12.97    4.221131
  -2   1 -11   10.69    2.923201
  -2  -1 -11   15.30    3.38 510
  -2  -1 -11   13.46    4.63 805
  -2  -1 -11   14.51    5.451103
  -2  -1 -11    8.08    2.973190
   2   1 -11   12.09    4.16 532
   2   1 -11   13.60    4.15 837
   2   1 -11   14.46    4.963151
  -2   1  11   18.84    5.001690
  -2   1  11   22.38    5.411982
   2  -1  11   10.65    3.431763
   2  -1  11    7.03    2.482038
   2  -1  11   10.83    2.522350
   2   1  12    1.89    2.571750
   2   1  12    0.72    1.992044
  -2  -1  12    5.95    4.191988
  -2  -1  12    0.34    1.772299
   2  -1 -12    3.14    2.91 511
   2  -1 -12    7.94    3.773141
  -2   1 -12    3.36    3.24 838
  -2   1 -12    1.22    3.671136
  -2   1 -12    5.41    2.763205
  -2  -1 -12    3.01    3.90 812
  -2  -1 -12    3.01    4.581109
  -2  -1 -12    1.06    2.163195
   2   1 -12    3.80    2.76 537
   2   1 -12    4.92    3.35 842
   2   1 -12   10.12    4.353158
  -2   1  12    2.06    4.201699
  -2   1  12    5.28    4.221991
   2  -1  12    1.67    1.691768
   2  -1  12    0.16    1.852042
   2  -1  12    2.74    1.652356
   2   1  13    9.39    2.891755
   2   1  13    2.79    2.032048
  -2  -1  13    1.87    2.931997
   2  -1 -13    3.02    3.42 518
   2  -1 -13    2.57    3.56 821
   2  -1 -13    9.28    4.383150
  -2   1 -13    7.75    4.26 843
  -2   1 -13    3.43    3.181142
  -2   1 -13    4.16    2.363210
  -2  -1 -13    6.46    3.87 820
  -2  -1 -13    2.94    4.401117
   2   1 -13    6.37    3.79 543
   2   1 -13   11.68    4.02 848
   2   1 -13    2.41    3.383165
  -2   1  13    3.27    4.071709
  -2   1  13    2.88    3.771999
   2  -1  13    5.07    1.931773
   2  -1  13    4.32    1.982046
   2  -1  13    2.49    1.552362
   2   2   012735.69  445.462155
   2   2   013700.37  497.832496
   2   2   010774.11  390.172827
   2  -2   013306.70  502.56  82
   2  -2   013646.78  478.452156
   2  -2   011992.54  427.552382
   2  -2   011493.36  466.872660
  -2   2   012239.23  411.72 715
  -2   2   015095.98  539.951221
  -2   2   014990.39  563.511522
   2   2   1  538.03   31.65 297
   2   2   1  245.71   10.86 658
   2   2   1  278.52   15.261026
   2   2   1  290.15   14.191395
   2   2   1  520.89   28.791761
   2   2   1  292.58   15.142119
   2   2   1  299.78   19.692472
   2   2   1  258.66   12.712824
  -2  -2   1  249.54   11.831486
  -2  -2   1  433.77   22.041831
   2  -2  -1  257.86   18.90  94
   2  -2  -1  262.15   15.91 382
   2  -2  -1  310.94   18.292418
   2  -2  -1  207.37   15.162674
   2  -2  -1  339.06   22.242967
  -2   2  -1  285.37   14.57 680
  -2   2  -1  309.32   16.06 908
  -2   2  -1  302.04   18.901197
  -2   2  -1  289.86   17.191495
   2   2  -1  358.95   21.43 265
   2   2  -1  291.26   16.23 592
   2   2  -1  304.37   17.04 948
   2   2  -1  304.03   20.912518
   2   2  -1  239.75   14.922832
  -2   2   1  309.09   15.66 982
  -2   2   1  329.09   20.641247
  -2   2   1  283.76   18.311548
  -2   2   1  351.20   19.631837
   2  -2   1  305.85   18.50  70
   2  -2   1  264.94   16.532358
   2  -2   1  234.73   17.162650
   2  -2   1  305.91   16.922913
   2   2   2 8538.68  304.00 324
   2   2   2 5009.14  191.47 696
   2   2   2 5015.77  220.221053
   2   2   2 6103.77  212.801399
   2   2   214209.86  516.891742
   2   2   2 8144.55  304.482449
   2   2   2 5926.69  192.342823
  -2  -2   2 8566.55  314.241862
  -2  -2   2 6602.12  261.532177
   2  -2  -2 6863.71  281.72 105
   2  -2  -2 7576.18  264.98 402
   2  -2  -2 6436.78  245.412993
  -2   2  -2 6360.19  228.64 881
  -2   2  -2 5443.43  198.631178
  -2   2  -2 6396.12  241.841470
   2   2  -2 5003.31  194.23 570
   2   2  -2 7572.36  253.78 911
   2   2  -2 5510.06  220.372839
   2   2  -2 6217.45  223.663126
  -2   2   2 6090.33  208.431018
  -2   2   2 6385.41  241.651274
   2  -2   2 8189.50  281.34  60
   2  -2   2 6690.44  268.502343
   2  -2   2 6007.98  262.702642
   2  -2   2 6757.14  250.612891
   2   2   3   48.95    5.001072
   2   2   3   57.71    5.281403
   2   2   3  110.57    9.941733
   2   2   3   64.32    5.962069
   2   2   3   63.00    5.682429
  -2  -2   3   65.82    6.331886
  -2  -2   3   58.30    5.962194
   2  -2  -3   60.95    7.24 117
   2  -2  -3   59.74    6.45 417
   2  -2  -3   79.60    5.842514
   2  -2  -3   48.43    3.842714
   2  -2  -3   55.17    4.633017
  -2   2  -3   87.92    5.83 610
  -2   2  -3   47.13    3.84 864
  -2   2  -3   51.96    4.491163
  -2   2  -3   50.53    4.611450
  -2   2  -3   63.36    7.853234
  -2  -2  -3   58.35    4.70 368
  -2  -2  -3   57.73    4.213200
   2   2  -3   58.80    5.40 252
   2   2  -3   49.62    4.60 556
   2   2  -3   46.94    3.35 883
   2   2  -3   59.86    6.112847
   2   2  -3   59.33    4.873126
  -2   2   3   49.28    3.911047
  -2   2   3   62.20    5.261300
  -2   2   3   64.52    5.911590
  -2   2   3   75.07    7.091896
   2  -2   3   60.25    4.60  50
   2  -2   3   87.79    7.372060
   2  -2   3   59.33    5.592334
   2  -2   3   49.17    4.862638
   2   2   4 7059.82  266.391408
   2   2   4 8746.98  316.082056
   2   2   4 9272.81  321.112412
  -2  -2   4 8968.39  355.892208
   2  -2  -4 7163.98  302.45 129
   2  -2  -4 8196.41  309.61 429
   2  -2  -4 5789.00  244.982738
   2  -2  -4 8282.97  304.023037
  -2   2  -4 8916.87  294.68 587
  -2   2  -4 8813.19  339.71 853
  -2   2  -4 8855.54  349.271153
  -2   2  -410641.33  491.093222
   2   2  -4 7543.21  310.27 251
   2   2  -4 6751.82  240.03 866
   2   2  -4 8690.42  245.431209
   2   2  -4 8123.34  296.332856
   2   2  -4 8042.41  296.293128
  -2   2   4 7095.52  240.671069
  -2   2   4 8307.67  331.451322
   2  -2   410865.55  355.412047
   2  -2   4 6730.23  263.882329
   2  -2   4 7108.74  261.762637
   2   2   5  169.38   12.021414
   2   2   5  327.54   25.431725
   2   2   5  207.66   15.672047
   2   2   5  190.20   13.922400
  -2  -2   5  162.44    8.471654
  -2  -2   5  232.32   16.211920
  -2  -2   5  225.03   15.662221
   2  -2  -5  157.79   13.29 140
   2  -2  -5  188.23   14.65 440
   2  -2  -5  181.55   12.34 726
   2  -2  -5  196.55   11.252766
   2  -2  -5  198.01   14.123054
  -2   2  -5  176.98    8.97 573
  -2   2  -5  204.25   13.94 846
  -2   2  -5  207.79   13.881146
  -2   2  -5  215.50   16.453214
  -2  -2  -5  230.95   14.84 416
  -2  -2  -5  180.94   13.51 739
   2   2  -5  181.05   13.48 251
   2   2  -5  189.62   12.20 542
   2   2  -5  201.08   12.45 856
   2   2  -5  172.62    7.591166
   2   2  -5  221.70   13.272866
   2   2  -5  189.93   11.883132
  -2   2   5  197.76   14.111342
  -2   2   5  209.61   15.231621
  -2   2   5  277.38   20.181929
  -2   2   5  250.37   14.142228
   2  -2   5  210.86   12.881784
   2  -2   5  201.04   11.402039
   2  -2   5  152.77   11.212327
   2  -2   5  171.21   11.192637
   2   2   6 3276.84  130.261419
   2   2   6 6428.21  272.831725
   2   2   6 3428.39  140.242042
   2   2   6 3157.70  141.392393
  -2  -2   6 3060.89  121.831671
  -2  -2   6 4071.41  179.241933
  -2  -2   6 4161.97  181.202234
   2  -2  -6 2526.38  120.31 152
   2  -2  -6 3104.99  130.66 450
   2  -2  -6 3197.92  127.33 741
   2  -2  -6 3868.67  151.653069
  -2   2  -6 3472.50  112.63 565
  -2   2  -6 3600.96  152.00 842
  -2   2  -6 3995.50  157.221142
  -2   2  -6 3517.49  138.013208
  -2  -2  -6 4224.34  161.06 433
  -2  -2  -6 4540.83  206.873169
   2   2  -6 3333.61  139.47 253
   2   2  -6 3245.03  132.90 539
   2   2  -6 4103.71  168.03 850
   2   2  -6 3942.20  147.691150
   2   2  -6 4267.52  163.172876
   2   2  -6 3674.09  150.643136
  -2   2   6 3477.13  145.471359
  -2   2   6 4236.27  177.831634
  -2   2   6 4787.38  208.531941
   2  -2   6 3513.39   99.64  41
   2  -2   6 2871.74  114.322035
   2  -2   6 2548.42  110.872327
   2   2   7   34.84    4.671425
   2   2   7   52.71    8.021726
   2   2   7   27.07    3.372040
   2   2   7   31.78    3.502388
  -2  -2   7   37.80    3.301683
  -2  -2   7   46.44    5.691945
  -2  -2   7   43.73    4.742245
  -2  -2   7   53.21    5.352528
   2  -2  -7   27.26    3.71 164
   2  -2  -7   32.17    5.16 459
   2  -2  -7   34.28    4.19 753
   2  -2  -7   39.83    5.293082
  -2   2  -7   35.60    3.14 561
  -2   2  -7   36.78    4.89 841
  -2   2  -7   40.05    4.961141
  -2   2  -7   30.05    4.113206
  -2  -2  -7   54.95    7.53 449
  -2  -2  -7   38.49    5.603168
   2   2  -7   29.13    3.68 257
   2   2  -7   34.02    4.41 538
   2   2  -7   43.92    4.22 848
   2   2  -7   36.23    4.563141
  -2   2   7   32.41    4.601375
  -2   2   7   35.91    5.481646
  -2   2   7   45.12    7.091952
  -2   2   7   45.66    4.222269
   2  -2   7   29.56    3.601774
   2  -2   7   20.45    2.932034
   2  -2   7   23.41    2.982329
   2  -2   7   31.88    2.942645
   2   2   8 4200.63  195.801432
   2   2   8 5772.06  260.341729
   2   2   8 3445.11  142.162039
  -2  -2   8 4758.40  184.911694
  -2  -2   8 4990.09  213.301955
  -2  -2   8 5529.50  236.212255
  -2  -2   8 5256.53  200.892540
   2  -2  -8 4127.28  156.80 176
   2  -2  -8 3974.78  171.92 764
   2  -2  -8 4667.37  196.653094
  -2   2  -8 4567.33  159.23 559
  -2   2  -8 4514.16  188.42 841
  -2   2  -8 4786.38  187.091141
  -2   2  -8 3662.23  137.753204
  -2  -2  -8 3684.72  173.46 461
  -2  -2  -8 4732.96  204.36 769
  -2  -2  -8 5338.25  237.033172
   2   2  -8 4825.81  194.00 261
   2   2  -8 3953.06  181.76 539
   2   2  -8 5269.92  196.96 847
   2   2  -8 4710.04  203.263145
  -2   2   8 4388.68  204.091388
  -2   2   8 5568.55  220.251657
  -2   2   8 6737.42  287.651961
   2  -2   8 3432.60  133.321772
   2  -2   8 3936.74  135.552034
   2  -2   8 3051.55  129.152331
   2  -2   8 3660.09  126.002652
   2   2   9   50.09    7.721732
   2   2   9   39.83    4.392040
   2   2   9   41.83    4.572387
  -2  -2   9   71.87    8.701964
  -2  -2   9   70.50    8.182266
  -2  -2   9   58.14    5.942553
   2  -2  -9   40.03    4.59 188
   2  -2  -9   47.58    6.34 476
   2  -2  -9   47.36    4.84 774
   2  -2  -9   56.88    6.653105
  -2   2  -9   40.95    4.28 560
  -2   2  -9   46.92    5.47 842
  -2   2  -9   50.64    5.541142
  -2   2  -9   35.95    4.483205
  -2  -2  -9   41.59    4.88 473
  -2  -2  -9   40.91    6.45 777
  -2  -2  -9   40.68    5.993176
   2   2  -9   48.52    5.60 267
   2   2  -9   48.97    5.85 541
   2   2  -9   67.62    6.65 848
   2   2  -9   52.01    6.553151
  -2   2   9   41.97    6.891401
  -2   2   9   63.23    7.091667
  -2   2   9   65.80    9.091970
   2  -2   9   30.28    3.881773
   2  -2   9   36.11    3.422035
   2  -2   9   35.07    4.702335
   2   2  10 1850.42  112.431735
   2   2  10 1358.24   74.762042
  -2  -2  10 2642.58  126.211973
  -2  -2  10 3149.44  150.752276
   2  -2 -10 2032.30  103.41 484
   2  -2 -10 2235.59   95.94 783
   2  -2 -10 2540.99  111.973116
  -2   2 -10 1772.70   83.37 562
  -2   2 -10 2294.03  107.90 845
  -2   2 -10 2271.73  114.761144
  -2   2 -10 1621.23   79.983206
  -2  -2 -10 2110.18  112.65 786
  -2  -2 -10 2225.53  113.411085
   2   2 -10 2381.86  121.07 275
   2   2 -10 2112.77   98.27 543
   2   2 -10 2795.37  121.90 850
   2   2 -10 2681.35  134.533156
  -2   2  10 1882.35  116.011413
  -2   2  10 2923.77  127.761677
  -2   2  10 3200.91  172.051979
   2  -2  10 1404.42   66.681774
   2  -2  10 1515.07   66.952037
   2  -2  10 1553.42   77.152339
   2   2  11   30.00    5.721740
   2   2  11   27.53    4.452045
  -2  -2  11   49.47    6.651982
  -2  -2  11   48.31    6.862286
   2  -2 -11   44.71    6.28 492
   2  -2 -11   37.75    5.69 792
   2  -2 -11   49.43    7.563125
  -2   2 -11   38.83    6.05 848
  -2   2 -11   35.28    5.541148
  -2   2 -11   26.79    4.033209
  -2  -2 -11   21.99    4.54 495
  -2  -2 -11   31.70    6.63 793
  -2  -2 -11   39.16    7.171092
   2   2 -11   28.59    4.58 547
   2   2 -11   41.40    6.16 853
   2   2 -11   55.37    7.653162
  -2   2  11   31.81    5.601426
  -2   2  11   47.96    6.941686
  -2   2  11   61.34    9.971987
   2  -2  11   18.91    2.871777
   2  -2  11   22.47    3.752040
   2  -2  11   22.27    3.852344
   2   2  12 1388.56   84.292048
  -2  -2  12 3141.58  164.421990
  -2  -2  12 2939.05  163.412296
   2  -2 -12 2388.77  111.14 500
   2  -2 -12 2602.83  122.75 801
   2  -2 -12 3232.08  162.733135
  -2   2 -12 2700.38  136.09 851
  -2   2 -12 2453.61  137.511152
  -2   2 -12 1574.10   92.923212
  -2  -2 -12 2344.15  144.24 802
  -2  -2 -12 2693.26  148.971099
   2   2 -12 2414.58  132.90 551
   2   2 -12 2656.95  133.84 857
   2   2 -12 2927.96  139.903168
  -2   2  12 3432.71  174.791696
  -2   2  12 3080.94  182.091995
   2  -2  12 1427.52   86.872044
   2  -2  12 1663.48   84.902349
   2   2  13    7.69    3.021751
   2   2  13    4.15    2.052052
  -2  -2  13   11.07    3.671998
  -2  -2  13    5.29    2.322306
   2  -2 -13    6.74    3.50 508
   2  -2 -13    9.60    3.50 810
   2  -2 -13   11.41    4.763145
  -2   2 -13    9.86    3.59 856
  -2   2 -13    5.03    2.931157
  -2   2 -13    5.72    2.563216
  -2  -2 -13   11.72    4.89 809
  -2  -2 -13    4.75    4.101107
   2   2 -13    7.25    3.69 556
   2   2 -13    3.25    2.48 862
   2   2 -13    6.93    2.723175
  -2   2  13   15.79    5.371705
  -2   2  13    9.63    3.242003
   2  -2  13    5.34    1.752048
   2  -2  13    4.95    1.832356
   2   3   0   26.24    3.94 305
   2   3   0   15.05    2.37 637
   2   3   0   22.45    2.99 984
   2   3   0   20.37    2.601363
   2   3   0   23.09    2.151782
   2   3   0   21.41    3.692858
  -2  -3   0   28.06    3.381811
  -2  -3   0   20.68    3.172164
   2  -3   0   20.43    4.00  65
   2  -3   0   22.64    2.872369
   2  -3   0   17.28    3.332644
   2  -3   0   26.50    3.722939
  -2   3   0   26.63    3.63 701
  -2   3   0   33.11    4.16 952
  -2   3   0   31.61    4.501238
  -2   3   0   29.17    3.821544
  -2   3   0   22.65    2.571817
   2   3   1   20.84    4.17 321
   2   3   1   12.38    1.58 663
   2   3   1   15.46    2.521010
   2   3   1   11.47    2.151371
   2   3   1   26.50    3.661752
   2   3   1   13.56    1.802136
   2   3   1   15.64    2.352506
   2   3   1   19.13    2.992859
  -2  -3   1   10.08    1.001481
  -2  -3   1   16.51    2.081845
  -2  -3   1   12.02    2.032180
   2  -3  -1   12.30    3.02  76
   2  -3  -1   13.98    2.17 363
   2  -3  -1   12.76    1.752401
   2  -3  -1   10.40    1.912656
   2  -3  -1   19.08    2.582962
  -2   3  -1   13.80    1.66 677
  -2   3  -1   12.92    1.95 927
  -2   3  -1   11.51    2.551219
  -2   3  -1   17.19    2.381522
   2   3  -1   10.56    2.53 294
   2   3  -1   13.90    2.01 614
   2   3  -1   15.09    2.19 957
   2   3  -1   19.35    2.772860
  -2   3   1   13.66    1.91 979
  -2   3   1   15.88    2.571258
  -2   3   1   12.15    2.431564
  -2   3   1   10.30    1.301859
   2  -3   1   11.87    2.83  56
   2  -3   1   14.97    1.782132
   2  -3   1   11.36    2.042348
   2  -3   1   12.90    2.352636
   2  -3   1   12.25    2.252917
   2   3   2   15.92    3.04 341
   2   3   2    9.44    1.29 689
   2   3   2   12.73    2.881378
   2   3   2   24.62    4.711735
   2   3   2    8.39    1.192106
   2   3   2   15.18    2.252488
   2   3   2   15.26    2.492862
  -2  -3   2    7.92    1.801873
  -2  -3   2    9.68    2.092193
   2  -3  -2   12.64    2.75  87
   2  -3  -2   10.36    1.93 382
   2  -3  -2   10.49    1.372450
   2  -3  -2   10.03    1.852671
   2  -3  -2   15.14    2.452984
  -2   3  -2   11.02    2.08 653
  -2   3  -2   11.83    2.021202
  -2   3  -2    9.03    1.561500
   2   3  -2   13.54    3.46 285
   2   3  -2   21.68    3.08 596
   2   3  -2   18.47    2.33 931
   2   3  -2   11.12    1.351341
   2   3  -2   12.97    2.862864
   2   3  -2    8.10    2.033169
  -2   3   2   12.72    1.741005
  -2   3   2   12.22    2.261279
  -2   3   2   11.80    2.631582
  -2   3   2   13.65    2.011891
   2  -3   2   10.85    2.08  46
   2  -3   2   15.51    2.362096
   2  -3   2    6.90    1.752336
   2  -3   2    5.99    1.762631
   2  -3   2   11.43    2.222899
   2   3   3   70.73    5.55 715
   2   3   3   85.99    7.691052
   2   3   3   81.67    7.101386
   2   3   3  205.67   16.511727
   2   3   3   83.23    5.772084
   2   3   3   88.84    6.912469
   2   3   3  127.78    7.822871
  -2  -3   3   82.89    6.891896
  -2  -3   3   91.28    8.072206
   2  -3  -3   92.59    9.03  99
   2  -3  -3   87.08    8.23 398
   2  -3  -3   72.24    5.152516
   2  -3  -3   53.62    4.522689
   2  -3  -3   72.83    6.633006
  -2   3  -3  116.58    8.29 632
  -2   3  -3   66.76    5.09 890
  -2   3  -3   59.58    4.681189
  -2   3  -3   68.67    5.101480
  -2  -3  -3   61.94    5.85   4
   2   3  -3  139.87   11.67 280
   2   3  -3   67.05    4.65 582
   2   3  -3  111.68    7.43 910
   2   3  -3   90.49    7.372868
   2   3  -3  131.26   10.123160
  -2   3   3   79.87    5.741029
  -2   3   3   80.22    7.321298
  -2   3   3   96.38    8.541598
  -2   3   3  134.01   10.511912
   2  -3   3   91.27    6.97  39
   2  -3   3  116.87    8.872071
   2  -3   3   73.83    6.102328
   2  -3   3   73.34    5.962628
   2  -3   3   92.06    8.242884
   2   3   4    2.77    2.541068
   2   3   4    0.75    2.521393
   2   3   4   -4.15    5.591722
   2   3   4    3.90    1.802068
  -2  -3   4    0.60    1.821913
  -2  -3   4    0.75    2.102217
   2  -3  -4   -1.41    2.39 111
   2  -3  -4    1.35    2.35 411
   2  -3  -4    2.63    1.122711
   2  -3  -4    1.46    1.203026
  -2   3  -4    6.70    2.09 614
  -2   3  -4    8.62    1.80 878
  -2   3  -4    1.73    1.601179
  -2   3  -4    4.76    1.491463
  -2   3  -4    1.84    3.003233
  -2  -3  -4    0.90    1.25  31
  -2  -3  -4    5.35    2.01 377
  -2  -3  -4    2.14    1.692525
   2   3  -4    5.56    3.32 276
   2   3  -4    2.45    1.52 572
   2   3  -4    2.30    1.39 894
   2   3  -4    4.10    2.982874
   2   3  -4    3.64    2.563156
  -2   3   4    6.20    1.871050
  -2   3   4    4.01    2.671317
  -2   3   4    7.02    3.171612
  -2   3   4    2.04    3.331928
   2  -3   4    6.17    1.67  34
   2  -3   4    6.97    2.702056
   2  -3   4    1.40    1.482325
   2  -3   4    1.90    1.402627
   2   3   5    1.21    2.111400
   2   3   5    4.14    6.421720
   2   3   5   -0.07    2.072058
   2   3   5    1.39    1.152439
  -2  -3   5    1.01    2.261927
  -2  -3   5   -1.98    1.922228
   2  -3  -5    0.89    2.30 123
   2  -3  -5    2.90    2.09 424
   2  -3  -5    0.34    0.842737
   2  -3  -5    0.01    1.583043
  -2   3  -5   -0.07    0.98 601
  -2   3  -5    0.76    1.28 870
  -2   3  -5    2.07    1.581171
  -2   3  -5    1.62    1.331451
  -2   3  -5   -2.55    2.153225
  -2  -3  -5   -0.85    0.78  63
  -2  -3  -5    1.03    1.55 397
  -2  -3  -5   -1.87    2.193160
   2   3  -5    6.01    2.84 275
   2   3  -5   -0.26    1.38 565
   2   3  -5    2.36    1.27 883
   2   3  -5   -0.62    2.253155
  -2   3   5    3.83    2.011068
  -2   3   5    2.01    2.471334
  -2   3   5   -2.53    3.201625
  -2   3   5   -0.64    2.621941
   2  -3   5    4.17    1.33  30
   2  -3   5    1.24    1.442047
   2  -3   5    1.93    1.442323
   2  -3   5    2.43    1.522628
   2   3   6    3.74    3.051407
   2   3   6    3.54    6.241721
   2   3   6    3.08    2.422052
   2   3   6    2.82    1.092429
  -2  -3   6    3.36    2.271939
  -2  -3   6    8.75    3.012239
  -2  -3   6    1.88    2.402530
   2  -3  -6    2.64    2.28 135
   2  -3  -6   -0.89    2.38 435
   2  -3  -6    4.53    1.90 723
   2  -3  -6    2.18    2.133059
  -2   3  -6    2.76    1.22 591
  -2   3  -6    5.01    1.83 864
  -2   3  -6    5.06    2.021166
  -2  -3  -6    1.39    1.04  94
  -2  -3  -6    2.53    2.22 414
  -2  -3  -6    6.23    2.86 734
  -2  -3  -6    0.95    2.773161
   2   3  -6    4.49    3.14 276
   2   3  -6    1.85    1.59 561
   2   3  -6    3.86    1.42 875
   2   3  -6    1.32    3.123156
  -2   3   6    3.50    3.051349
  -2   3   6   12.29    4.371636
  -2   3   6    1.82    3.371951
   2  -3   6    1.40    1.11  30
   2  -3   6    3.91    1.952042
   2  -3   6    2.79    1.862324
   2  -3   6    2.06    1.462631
   2   3   7   25.38    4.291414
   2   3   7   48.29    9.191723
   2   3   7   21.40    3.462049
   2   3   7   17.60    2.282422
  -2  -3   7   34.08    4.482248
  -2  -3   7   40.28    4.672538
   2  -3  -7   14.82    3.36 147
   2  -3  -7   20.22    3.37 445
   2  -3  -7   23.28    3.50 737
   2  -3  -7   27.15    4.633073
  -2   3  -7   18.58    2.18 586
  -2   3  -7   31.09    3.79 861
  -2   3  -7   22.93    3.381163
  -2   3  -7   27.54    3.403216
  -2  -3  -7   24.82    4.00 430
  -2  -3  -7   27.16    4.46 745
   2   3  -7   29.46    4.26 278
   2   3  -7   23.67    3.21 559
   2   3  -7   21.40    2.19 871
   2   3  -7   36.97    4.743158
  -2   3   7   32.55    5.001364
  -2   3   7   29.44    5.311647
  -2   3   7   45.78    5.721961
   2  -3   7   22.72    2.651797
   2  -3   7   21.17    3.032039
   2  -3   7   29.57    3.152325
   2  -3   7   23.93    2.892635
   2   3   8   -3.44    3.591421
   2   3   8    7.62    5.171725
   2   3   8    1.56    1.392047
  -2  -3   8    3.30    2.601960
  -2  -3   8    1.42    2.972258
  -2  -3   8    2.91    2.042548
   2  -3  -8    1.75    2.09 158
   2  -3  -8   -2.49    2.89 455
   2  -3  -8    2.88    2.16 749
   2  -3  -8    2.00    2.533086
  -2   3  -8    2.27    1.29 582
  -2   3  -8    2.10    2.16 860
  -2   3  -8    4.12    2.321161
  -2   3  -8    1.28    2.103215
  -2  -3  -8    0.33    2.85 445
   2   3  -8    2.02    2.86 282
   2   3  -8    0.34    1.99 558
   2   3  -8    2.84    1.56 868
   2   3  -8   -0.42    2.713162
  -2   3   8    0.73    3.211377
  -2   3   8   -2.93    4.261657
  -2   3   8    3.76    3.511969
   2  -3   8    1.16    1.271793
   2  -3   8    1.02    1.512039
   2  -3   8    1.12    1.782328
   2  -3   8    2.61    1.282641
   2   3   9    3.10    4.031428
   2   3   9   10.91    5.231729
   2   3   9    1.00    1.912047
  -2  -3   9    6.10    3.051969
  -2  -3   9    3.89    3.552267
  -2  -3   9    3.83    2.142558
   2  -3  -9   -0.30    2.24 172
   2  -3  -9    5.85    3.46 464
   2  -3  -9    4.61    2.59 761
   2  -3  -9    6.15    2.923098
  -2   3  -9    2.51    1.32 581
  -2   3  -9    6.04    2.49 860
  -2   3  -9    8.01    2.721161
  -2   3  -9    5.50    2.533214
  -2  -3  -9    2.99    3.96 458
   2   3  -9    3.51    2.89 286
   2   3  -9    3.64    2.45 558
   2   3  -9    6.99    1.90 867
   2   3  -9    5.77    3.023165
  -2   3   9   12.08    4.531390
  -2   3   9   13.78    5.301666
  -2   3   9   14.25    4.731978
   2  -3   9    2.93    1.311792
   2  -3   9    4.04    1.892040
   2  -3   9    4.36    1.672331
   2  -3   9    3.75    1.412648
   2   3  10   -3.67    4.601435
   2   3  10    5.82    4.821732
   2   3  10    2.37    2.062049
  -2  -3  10    1.73    2.751977
  -2  -3  10    2.20    3.762276
   2  -3 -10    2.10    2.56 185
   2  -3 -10    4.32    3.22 473
   2  -3 -10    5.83    2.89 771
   2  -3 -10    1.42    2.593109
  -2   3 -10    3.11    1.47 582
  -2   3 -10    7.29    2.63 861
  -2   3 -10    7.54    2.611163
  -2   3 -10    1.73    2.053215
  -2  -3 -10    1.22    3.01 470
   2   3 -10    1.33    1.95 292
   2   3 -10    6.01    2.75 560
   2   3 -10    5.91    2.25 868
   2   3 -10    0.16    2.633169
  -2   3  10   -0.62    3.981402
  -2   3  10    6.74    5.531676
  -2   3  10    6.03    4.061986
   2  -3  10    2.61    1.932042
   2  -3  10    1.41    2.282336
   2   3  11   -1.79    4.101737
   2   3  11    0.71    1.772051
  -2  -3  11    3.82    3.231985
  -2  -3  11    2.86    3.492285
   2  -3 -11    9.06    3.52 482
   2  -3 -11   -0.91    2.98 781
   2  -3 -11    3.87    3.353120
  -2   3 -11    1.81    2.40 863
  -2   3 -11   -0.20    2.261165
  -2   3 -11    0.22    1.843217
  -2  -3 -11    2.62    3.33 481
  -2  -3 -11   -5.81    4.73 783
  -2  -3 -11    4.91    4.621083
   2   3 -11   -0.57    2.14 562
   2   3 -11    1.47    2.07 870
   2   3 -11    3.54    2.983174
  -2   3  11   -1.24    3.191414
  -2   3  11    3.10    5.171685
  -2   3  11    1.73    3.771994
   2  -3  11   -0.40    1.922044
   2  -3  11    0.14    1.762340
   2   3  12   -2.27    3.031742
   2   3  12    1.29    2.002054
  -2  -3  12    1.55    2.592295
   2  -3 -12   -1.62    3.10 491
   2  -3 -12    1.10    2.88 791
   2  -3 -12    3.50    3.203131
  -2   3 -12    1.42    2.01 866
  -2   3 -12    2.00    2.161169
  -2   3 -12   -1.42    1.713220
  -2  -3 -12   -3.63    4.29 792
  -2  -3 -12    3.33    4.921091
   2   3 -12   -0.98    1.73 566
   2   3 -12   -0.17    1.66 873
   2   3 -12    0.19    2.823179
  -2   3  12   -2.24    2.701426
  -2   3  12   -0.22    4.461694
  -2   3  12   -1.54    2.882002
   2  -3  12    0.77    1.432048
   2  -3  12    1.38    2.002346
   2   3  13    3.14    3.521748
   2   3  13    2.92    1.932058
  -2  -3  13    5.95    2.582002
  -2  -3  13    9.40    2.412304
   2  -3 -13    5.23    3.07 499
   2  -3 -13    4.76    2.79 800
   2  -3 -13   10.08    3.513141
  -2   3 -13    1.57    2.13 869
  -2   3 -13    3.93    2.013223
  -2  -3 -13    7.65    4.19 801
  -2  -3 -13    6.94    4.681099
   2   3 -13    7.04    2.30 570
   2   3 -13    3.91    1.49 876
   2   3 -13    4.25    2.283185
  -2   3  13   11.57    5.011703
  -2   3  13    8.88    3.002009
   2  -3  13    4.29    1.732052
   2  -3  13    5.52    2.162352
   2   4   0 5896.55  219.77 325
   2   4   0 4034.90  134.00 649
   2   4   0 5836.91  208.71 985
  -2  -4   0 4878.17  191.331835
  -2  -4   0 3101.94  153.202522
  -2  -4   0 2881.67  110.012914
   2  -4   0 4533.25  197.40  58
   2  -4   0 3673.01  133.942362
   2  -4   0 4298.19  186.502637
   2  -4   0 3991.37  167.182942
  -2   4   0 4692.57  155.69 960
  -2   4   0 4717.01  187.331252
  -2   4   0 4568.95  168.591565
  -2   4   0 3922.83  146.701853
   2   4   1  169.38   13.90 338
   2   4   1  109.54    6.95 668
   2   4   1  152.59   12.061005
  -2  -4   1   85.74    4.061486
  -2  -4   1   97.53    7.192199
   2  -4  -1  122.42   11.56  68
   2  -4  -1  105.20    6.522392
   2  -4  -1  119.27    9.242646
   2  -4  -1  135.40   11.002961
  -2   4  -1  126.08    8.00 680
  -2   4  -1  129.77    9.57 941
  -2   4  -1  146.08   11.091237
  -2   4  -1  116.45    7.951548
  -2  -4  -1   88.25    8.052524
  -2  -4  -1   97.52    3.963000
   2   4  -1  120.21    9.05 315
   2   4  -1  124.35    8.61 631
   2   4  -1  146.79   11.19 965
   2   4  -1  146.08    8.621340
   2   4  -1   98.73    6.643229
  -2   4   1  113.74    9.81 715
  -2   4   1  126.05    8.93 981
  -2   4   1  107.40    8.641268
  -2   4   1  122.08    9.881580
  -2   4   1  103.66    4.941898
   2  -4   1  144.88   13.02  50
   2  -4   1  105.53    8.952345
   2  -4   1  105.74    9.362631
   2  -4   1  117.04    9.092923
   2   4   2 4622.82  194.12 353
   2   4   2 3767.41  126.22 689
   2   4   2 4878.89  202.391024
   2   4   2 4652.02  181.281367
   2   4   210182.60  338.861733
   2   4   2 3364.70  122.082128
  -2  -4   2 3480.51  149.192209
  -2  -4   2 4404.28  166.482523
   2  -4  -2 4277.21  177.90  77
   2  -4  -2 4240.67  145.602443
   2  -4  -2 3260.39  137.502658
   2  -4  -2 4542.81  180.332981
  -2   4  -2 4380.11  154.01 663
  -2   4  -2 3943.88  168.90 924
  -2   4  -2 3487.10  138.931223
  -2   4  -2 3689.77  134.621529
  -2  -4  -2 3496.51  188.312529
   2   4  -2 3383.71  145.29 307
   2   4  -2 4205.91  157.01 616
   2   4  -2 4783.05  207.84 946
   2   4  -2 3300.67  127.253205
  -2   4   2 4213.99  157.691002
  -2   4   2 3587.88  155.811284
  -2   4   2 4800.50  206.111595
  -2   4   2 5432.02  184.781921
   2  -4   2 4004.07  165.342334
   2  -4   2 3318.14  145.202627
   2  -4   2 3915.60  167.472908
   2   4   3  231.44   13.92 709
   2   4   3  310.28   22.011041
   2   4   3  256.29   18.161376
   2   4   3  649.43   40.521725
   2   4   3  221.78   11.222103
   2   4   3  276.63   15.322512
  -2  -4   3  248.09   15.581910
  -2  -4   3  245.10   16.112218
  -2  -4   3  302.12   17.522526
   2  -4  -3  228.47   19.31  88
   2  -4  -3  258.93   17.67 387
   2  -4  -3  216.83   14.933001
  -2   4  -3  309.97   17.94 647
  -2   4  -3  220.91   14.98 910
  -2   4  -3  191.81   12.331211
  -2   4  -3  211.95   11.261512
  -2  -4  -3  206.08   16.42  11
   2   4  -3  239.61   16.06 301
   2   4  -3  209.06   11.28 603
   2   4  -3  314.12   21.75 929
   2   4  -3  210.41   13.553191
  -2   4   3  235.25   15.151021
  -2   4   3  249.61   17.361300
  -2   4   3  325.92   23.721608
   2  -4   3  290.69   19.14  37
   2  -4   3  202.18   14.962327
   2  -4   3  225.63   15.362624
   2  -4   3  283.86   18.802895
   2   4   4 4065.02  167.071383
   2   4   4 3611.80  135.062086
  -2  -4   4 4586.07  188.981925
  -2  -4   4 3891.11  185.592227
  -2  -4   4 4583.98  162.142530
   2  -4  -4 3775.95  173.62 100
   2  -4  -4 3985.93  155.44 400
   2  -4  -4 3079.40  131.633019
  -2   4  -4 5775.32  219.12 633
  -2   4  -4 2681.71  110.01 898
  -2   4  -4 2933.63  118.861201
  -2   4  -4 2957.65  109.351495
  -2  -4  -4 3986.20  150.00 368
   2   4  -4 3695.44  154.93 298
   2   4  -4 2719.14  104.11 594
   2   4  -4 3767.84  135.93 915
   2   4  -4 3236.37  132.923183
  -2   4   4 3295.61  130.461040
  -2   4   4 3555.27  158.771316
  -2   4   4 5657.49  247.561620
   2  -4   4 6117.71  201.092070
   2  -4   4 3354.81  135.932324
   2  -4   4 3562.68  142.822623
   2  -4   4 4725.23  208.732884
   2   4   5   48.32    6.381071
   2   4   5   33.64    4.911391
   2   4   5   33.20    3.642073
  -2  -4   5   40.76    4.511938
  -2  -4   5   54.74    6.582236
  -2  -4   5   48.42    5.672535
   2  -4  -5   27.94    4.72 111
   2  -4  -5   40.37    4.81 412
   2  -4  -5   18.44    1.852717
   2  -4  -5   32.18    3.713037
  -2   4  -5   33.41    3.33 621
  -2   4  -5   25.53    3.15 890
  -2   4  -5   29.95    3.421194
  -2   4  -5   26.14    2.481482
  -2   4  -5   36.98    4.763237
  -2  -4  -5   26.02    3.51 386
   2   4  -5   28.93    4.17 296
   2   4  -5   29.03    3.31 586
   2   4  -5   29.10    3.14 904
   2   4  -5   36.02    3.843179
  -2   4   5   36.38    4.951330
  -2   4   5   50.38    6.791630
  -2   4   5   55.64    5.271958
   2  -4   5   46.23    4.36  30
   2  -4   5   37.87    3.462059
   2  -4   5   28.87    4.322323
   2  -4   5   30.72    4.192624
   2   4   6 3086.86  143.062065
  -2  -4   6 3520.25  152.851949
  -2  -4   6 3874.19  160.202245
  -2  -4   6 3650.36  150.222541
   2  -4  -6 2428.10  122.74 123
   2  -4  -6 3130.80  126.48 424
   2  -4  -6 2757.13  121.273053
  -2   4  -6 2565.18   99.83 613
  -2   4  -6 2226.65   97.25 884
  -2   4  -6 2360.43  101.151188
  -2   4  -6 2211.51   88.041472
  -2   4  -6 2572.55  116.343231
  -2  -4  -6 3201.42  132.92 403
  -2  -4  -6 3923.19  160.82 723
   2   4  -6 2940.88  121.27 296
   2   4  -6 2161.43   91.86 581
   2   4  -6 2106.74   78.13 897
   2   4  -6 2787.07  110.783177
  -2   4   6 2730.94  101.341072
  -2   4   6 3774.10  147.031344
  -2   4   6 4501.98  203.701640
  -2   4   6 5168.69  210.821966
   2  -4   6 2773.72  106.172052
   2  -4   6 2676.40  114.182323
   2  -4   6 3057.70  124.842627
   2   4   7  121.54   11.821406
   2   4   7  218.44   22.311722
   2   4   7  106.28   10.172061
  -2  -4   7  144.29   10.571958
  -2  -4   7  173.87   13.262254
  -2  -4   7  154.11    9.922548
   2  -4  -7   79.40    8.20 135
   2  -4  -7  105.27   10.09 435
   2  -4  -7  106.86    7.83 725
   2  -4  -7  114.41   10.393067
  -2   4  -7   90.44    6.54 607
  -2   4  -7   95.33    7.78 880
  -2   4  -7   97.43    8.451184
  -2   4  -7   86.94    6.541464
  -2   4  -7   95.73    7.943227
  -2  -4  -7  106.74    8.74 418
  -2  -4  -7  149.95   14.43 734
   2   4  -7  113.72    8.78 297
   2   4  -7   92.24    7.15 578
   2   4  -7   79.65    5.13 891
   2   4  -7  106.63    8.333177
  -2   4   7  139.93   12.481356
  -2   4   7  171.09   13.631650
  -2   4   7  198.28   14.441974
   2  -4   7  102.30    7.762048
   2  -4   7   98.19    9.972325
   2  -4   7  116.17    9.252630
   2   4   8 2856.95  143.761413
   2   4   8 3837.68  212.281724
   2   4   8 2540.88  120.022058
  -2  -4   8 3265.65  146.751967
  -2  -4   8 3695.57  158.472262
  -2  -4   8 3335.68  137.402556
   2  -4  -8 2193.61  105.42 445
   2  -4  -8 2189.94  104.91 738
   2  -4  -8 2408.57  115.303081
  -2   4  -8 1744.55   77.08 603
  -2   4  -8 2135.65   91.27 878
  -2   4  -8 2217.63   91.231182
  -2   4  -8 2290.31   95.593225
  -2  -4  -8 2165.69  112.27 432
  -2  -4  -8 2834.14  146.89 745
   2   4  -8 2493.27   97.45 300
   2   4  -8 1838.05   84.98 576
   2   4  -8 2002.32   74.13 888
   2   4  -8 2206.25   99.093178
  -2   4   8 2904.30  144.101370
  -2   4   8 4374.24  193.671659
  -2   4   8 4021.92  187.671982
   2  -4   8 2053.34   87.502047
   2  -4   8 2435.17   98.722327
   2  -4   8 2595.09  106.222635
   2   4   9   44.79    9.101728
   2   4   9   32.39    4.112057
  -2  -4   9   64.69    7.911976
  -2  -4   9   80.88    8.812270
  -2  -4   9   63.66    6.902565
   2  -4  -9   23.15    3.78 158
   2  -4  -9   36.35    5.58 455
   2  -4  -9   39.65    4.98 750
   2  -4  -9   45.56    6.183093
  -2   4  -9   27.53    2.93 601
  -2   4  -9   30.00    3.91 877
  -2   4  -9   37.13    4.421181
  -2   4  -9   37.23    4.763224
  -2  -4  -9   37.98    7.56 446
   2   4  -9   36.22    4.36 304
   2   4  -9   32.88    3.85 575
   2   4  -9   35.86    3.69 886
   2   4  -9   41.22    4.903180
  -2   4   9   44.38    6.531383
  -2   4   9   75.89   10.031668
  -2   4   9   65.10    7.991989
   2  -4   9   31.47    4.072047
   2  -4   9   45.22    5.342330
   2  -4   9   45.05    4.782642
   2   4  10 2002.80  114.811428
   2   4  10 1938.24  131.311732
   2   4  10 1329.31   76.252058
  -2  -4  10 2354.45  118.551984
  -2  -4  10 3092.52  143.822279
   2  -4 -10 1604.00   82.82 464
   2  -4 -10 1446.00   79.49 761
   2  -4 -10 2041.98  101.543105
  -2   4 -10 1388.21   64.75 877
  -2   4 -10 1373.43   69.381182
  -2   4 -10 1437.20   69.853225
  -2  -4 -10 1774.97  107.61 459
  -2  -4 -10 2053.89  129.00 766
   2   4 -10 1481.12   67.27 309
   2   4 -10 1451.60   63.85 576
   2   4 -10 1470.51   62.66 886
   2   4 -10 1549.49   76.083183
  -2   4  10 1797.59  107.281395
  -2   4  10 3167.61  157.911677
  -2   4  10 1961.94  110.271996
   2  -4  10 1203.53   60.452049
   2  -4  10 1709.98   78.602334
   2   4  11   17.17    6.621436
   2   4  11   22.65    6.281736
   2   4  11   10.10    2.852060
  -2  -4  11   25.47    4.591992
  -2  -4  11   49.88    6.742287
   2  -4 -11   23.10    4.69 473
   2  -4 -11   22.10    4.74 772
   2  -4 -11   19.76    4.333117
  -2   4 -11   14.12    2.85 878
  -2   4 -11   16.64    3.161184
  -2   4 -11   16.39    2.643226
  -2  -4 -11   23.82    4.97 471
  -2  -4 -11   26.89    7.12 775
   2   4 -11   18.08    2.79 578
   2   4 -11   18.66    2.72 886
   2   4 -11   22.61    3.703187
  -2   4  11   16.06    4.381407
  -2   4  11   40.00    7.661686
  -2   4  11   22.41    4.122003
   2  -4  11   16.18    2.762051
   2  -4  11   19.64    3.702339
  -2  -4  12 1136.43   74.902000
  -2  -4  12 1797.52  111.522296
   2  -4 -12  982.72   67.00 483
   2  -4 -12  910.36   58.62 782
   2  -4 -12 1353.76   82.343128
  -2   4 -12  841.74   50.01 880
  -2   4 -12  820.45   45.933228
  -2  -4 -12 1484.09   94.84 784
  -2  -4 -12 1452.17   93.171084
   2   4 -12  918.16   49.92 580
   2   4 -12  920.98   45.16 888
   2   4 -12  987.99   52.463191
  -2   4  12 2040.77  115.881694
  -2   4  12  878.87   54.062010
   2  -4  12  647.50   40.332054
   2  -4  12 1050.02   56.062344
   2   5   0    0.81    2.36 340
   2   5   0   -1.64    1.36 659
   2   5   0   -1.29    1.79 989
  -2  -5   0    0.72    1.492212
  -2  -5   0   -2.05    1.842539
   2  -5   0    4.56    2.94  57
   2  -5   0    0.25    0.822362
   2  -5   0    6.10    2.402635
   2  -5   0    1.18    1.492947
  -2   5   0    2.52    1.52 699
  -2   5   0    0.40    1.68 968
  -2   5   0    0.35    1.751264
  -2   5   0    0.78    1.181586
   2   5   1    8.52    2.95 351
   2   5   1    1.81    1.21 675
   2   5   1    3.43    2.001005
   2   5   1    4.20    2.101752
  -2  -5   1    0.72    0.661895
  -2  -5   1    1.86    1.512218
  -2  -5   1    3.42    2.672538
  -2  -5   1    1.98    0.872899
   2  -5  -1    5.18    2.72  64
   2  -5  -1    2.65    0.922391
   2  -5  -1    5.03    2.012643
   2  -5  -1    1.94    1.732964
  -2   5  -1    3.69    1.49 685
  -2   5  -1    1.68    1.94 953
  -2   5  -1    4.61    2.301252
  -2   5  -1    2.55    1.031573
  -2  -5  -1    0.69    0.892205
  -2  -5  -1    0.58    2.272542
   2   5  -1    2.05    1.93 332
   2   5  -1    1.06    1.79 645
   2   5  -1    5.44    2.21 972
   2   5  -1    5.76    2.041337
  -2   5   1    4.11    1.90 713
  -2   5   1    3.47    1.44 985
  -2   5   1    1.48    1.771277
  -2   5   1    1.77    1.961597
   2  -5   1    2.85    2.68  49
   2  -5   1    1.20    1.412346
   2  -5   1    3.63    1.832630
   2  -5   1    2.20    1.992931
   2   5   2   -0.71    1.58 692
   2   5   2    1.26    1.621021
   2   5   2   -0.87    2.631362
   2   5   2    2.03    2.521737
   2   5   2    2.10    0.822158
  -2  -5   2   -0.61    0.741915
  -2  -5   2    0.02    1.602225
  -2  -5   2    1.89    1.972538
   2  -5  -2    2.74    2.40  73
   2  -5  -2    7.26    3.23 368
   2  -5  -2    1.19    1.512653
   2  -5  -2    2.70    2.602982
  -2   5  -2    1.06    1.48 671
  -2   5  -2    2.27    1.77 939
  -2   5  -2   -2.61    1.601240
  -2   5  -2    0.72    0.791559
  -2  -5  -2    0.15    2.04   3
  -2  -5  -2   -0.27    0.832199
  -2  -5  -2    2.40    2.002548
   2   5  -2    1.44    2.03 325
   2   5  -2    0.22    1.50 632
   2   5  -2    2.63    1.72 957
   2   5  -2    0.23    0.923234
  -2   5   2    0.42    1.561002
  -2   5   2    1.73    1.981291
  -2   5   2   -2.64    2.421608
   2  -5   2   -0.71    1.81  43
   2  -5   2    0.74    1.272336
   2  -5   2   -1.14    1.982626
   2  -5   2    0.96    1.742917
   2   5   3    8.80    1.99 709
   2   5   3    5.16    2.501036
   2   5   3    7.69    3.731370
   2   5   3    4.42    1.172130
  -2  -5   3    6.54    1.501931
  -2  -5   3    6.23    2.302231
  -2  -5   3    7.20    2.652540
   2  -5  -3    4.00    2.42  83
   2  -5  -3    6.04    1.93 381
   2  -5  -3    4.88    1.872667
   2  -5  -3    6.20    1.963000
  -2   5  -3    9.42    2.50 659
  -2   5  -3    6.30    1.88 926
  -2   5  -3    4.97    2.001230
  -2   5  -3    5.61    1.031544
  -2  -5  -3    5.26    2.222558
   2   5  -3    5.14    1.99 319
   2   5  -3    3.31    1.30 621
   2   5  -3    6.65    2.53 944
   2   5  -3    6.05    1.343218
  -2   5   3    3.58    1.691019
  -2   5   3    5.82    2.371304
  -2   5   3   11.55    4.231619
   2  -5   3   15.71    2.85  39
   2  -5   3    4.07    1.542329
   2  -5   3    9.69    2.202624
   2  -5   3    6.66    2.512905
   2   5   4    2.36    2.311050
   2   5   4    0.70    3.601378
   2   5   4   -0.90    0.862108
  -2  -5   4   -0.33    1.301943
  -2  -5   4    1.18    2.372238
  -2  -5   4    1.69    2.072543
   2  -5  -4    1.09    3.01  93
   2  -5  -4    0.27    2.00 394
   2  -5  -4   -0.04    1.012682
   2  -5  -4    0.40    1.273017
  -2   5  -4   -1.97    1.88 647
  -2   5  -4   -0.86    1.26 916
  -2   5  -4    1.21    1.441221
  -2   5  -4   -0.49    0.751530
  -2  -5  -4    1.98    1.57  34
  -2  -5  -4    2.71    1.35 365
  -2  -5  -4    0.35    1.282571
   2   5  -4    1.20    1.75 316
   2   5  -4    2.38    1.48 612
   2   5  -4    1.58    1.33 932
   2   5  -4   -1.06    0.883207
  -2   5   4    2.09    1.831035
  -2   5   4   -0.93    2.161317
  -2   5   4    2.30    4.471628
   2  -5   4    1.83    1.54  36
   2  -5   4   -1.57    1.182326
   2  -5   4    1.07    1.512623
   2  -5   4   -1.29    2.632896
   2   5   5   13.37    4.151063
   2   5   5   13.85    4.341386
   2   5   5   32.96    6.831722
   2   5   5    8.87    1.732094
  -2  -5   5    9.57    2.161953
  -2  -5   5    7.18    2.532245
  -2  -5   5   12.19    2.792547
   2  -5  -5   12.03    3.19 104
   2  -5  -5   16.46    3.57 406
   2  -5  -5   11.65    2.283033
  -2   5  -5    8.76    2.05 638
  -2   5  -5    8.52    2.05 908
  -2   5  -5   11.01    2.191214
  -2  -5  -5    5.88    2.30  52
  -2  -5  -5    8.51    1.91 381
   2   5  -5    9.17    2.38 314
   2   5  -5    9.03    1.83 605
   2   5  -5    8.50    1.54 922
   2   5  -5    9.49    1.703201
  -2   5   5   11.25    2.021050
  -2   5   5    9.18    3.381330
  -2   5   5   15.52    5.471637
   2  -5   5   11.12    2.56  34
   2  -5   5    6.66    2.062325
   2  -5   5   13.11    2.532624
   2  -5   5   14.92    3.622888
   2   5   6   -0.34    2.971075
   2   5   6    3.79    3.611393
   2   5   6    4.40    4.641722
   2   5   6    1.50    1.562083
  -2  -5   6    0.89    1.521962
  -2  -5   6    0.05    2.812253
  -2  -5   6    2.32    1.912553
   2  -5  -6    5.67    2.89 115
   2  -5  -6    2.36    2.83 417
  -2   5  -6   -0.90    1.21 631
  -2   5  -6   -0.53    1.48 902
  -2   5  -6    1.24    1.151208
  -2  -5  -6   -0.46    1.24  72
  -2  -5  -6   -0.26    1.94 396
   2   5  -6   -0.13    1.62 314
   2   5  -6   -0.28    1.27 599
   2   5  -6    0.41    1.01 915
   2   5  -6    0.24    1.163197
  -2   5   6   -1.47    1.911064
  -2   5   6    1.82    3.231343
  -2   5   6   -4.06    4.201646
   2  -5   6    2.33    1.84  34
   2  -5   6   -0.41    1.602325
   2  -5   6    2.09    1.872626
   2  -5   6   -0.96    2.142883
   2   5   7   -0.75    4.301401
   2   5   7    3.70    7.361723
   2   5   7    1.16    1.632077
  -2  -5   7    5.98    1.991970
  -2  -5   7    7.78    3.102260
  -2  -5   7    3.20    2.662558
   2  -5  -7    1.53    2.53 126
   2  -5  -7    2.50    3.32 428
   2  -5  -7    1.23    1.863064
  -2   5  -7    1.64    1.25 625
  -2   5  -7    4.93    1.58 897
  -2   5  -7    2.88    1.481205
  -2   5  -7    3.33    1.993239
  -2  -5  -7    1.17    2.25 410
  -2  -5  -7    9.95    2.94 727
   2   5  -7    2.64    1.92 314
   2   5  -7    2.52    1.64 595
   2   5  -7    2.86    1.12 909
   2   5  -7    1.64    1.283196
  -2   5   7    2.61    1.961078
  -2   5   7    3.84    3.721354
  -2   5   7    5.42    5.551655
   2  -5   7    0.98    1.232062
   2  -5   7    0.69    1.672326
   2  -5   7    0.47    1.602629
   2   5   8    0.44    4.721408
   2   5   8   -0.16    6.551726
   2   5   8    1.65    1.642073
  -2  -5   8   -1.56    1.671978
  -2  -5   8   -2.57    3.182267
  -2  -5   8    0.70    2.502565
   2  -5  -8   -0.11    2.45 138
   2  -5  -8   -3.03    2.84 438
   2  -5  -8    3.51    2.30 730
   2  -5  -8   -0.11    2.253078
  -2   5  -8    0.77    0.88 621
  -2   5  -8    1.80    1.40 894
  -2   5  -8    0.20    1.461202
  -2  -5  -8    2.03    2.55 424
  -2  -5  -8   -2.03    2.80 738
   2   5  -8    0.67    1.49 316
   2   5  -8    0.21    1.20 593
   2   5  -8   -0.64    1.17 905
   2   5  -8    0.97    1.323195
  -2   5   8   -1.01    3.091367
  -2   5   8    1.39    5.231663
   2  -5   8   -0.50    1.842328
   2  -5   8   -1.82    1.532634
   2   5   9    0.88    5.431416
   2   5   9    4.32    5.581729
   2   5   9    1.19    2.152071
  -2  -5   9    1.74    1.701986
  -2  -5   9    3.45    3.082275
   2  -5  -9   -0.37    2.21 151
   2  -5  -9    3.51    3.54 448
   2  -5  -9    1.91    2.59 742
   2  -5  -9   -3.31    2.523091
  -2   5  -9    0.57    1.40 893
  -2   5  -9    1.80    1.381201
  -2   5  -9    1.23    2.053235
  -2  -5  -9    2.90    2.96 437
  -2  -5  -9   -1.62    3.54 748
   2   5  -9    0.68    1.39 319
   2   5  -9    2.46    1.35 592
   2   5  -9   -0.65    1.17 903
   2   5  -9   -0.61    1.423196
  -2   5   9    7.91    6.211671
   2  -5   9    0.49    1.972331
   2  -5   9    2.25    1.532640
   2   5  10   -2.02    4.801423
   2   5  10   -0.15    4.801733
  -2  -5  10    0.54    1.871994
  -2  -5  10    0.16    3.472283
  -2  -5  10   -0.91    2.022581
   2  -5 -10   -2.31    3.09 458
   2  -5 -10   -2.60    3.17 754
   2  -5 -10   -1.14    2.193103
  -2   5 -10    0.16    1.33 892
  -2   5 -10    0.12    1.191201
  -2   5 -10    1.38    1.933235
  -2  -5 -10    1.12    2.57 450
  -2  -5 -10    3.38    3.36 759
   2   5 -10    1.19    1.32 324
   2   5 -10    0.59    1.04 592
   2   5 -10    1.31    1.42 902
   2   5 -10    0.76    1.273198
  -2   5  10    0.83    3.811390
  -2   5  10    1.24    6.121680
   2  -5  10   -0.78    1.972335
   2  -5  10   -1.36    1.462647
   2   5  11   -1.23    4.311431
   2   5  11   -0.18    3.691737
  -2  -5  11    3.15    3.512291
   2  -5 -11    3.55    3.25 467
   2  -5 -11   -2.40    3.32 765
  -2   5 -11   -0.70    1.26 893
  -2   5 -11    0.03    1.513236
  -2  -5 -11    2.09    4.02 769
   2   5 -11   -0.13    1.18 593
   2   5 -11    0.88    1.27 902
   2   5 -11    2.17    1.293201
  -2   5  11   -0.04    3.481401
  -2   5  11    0.02    5.191688
   2  -5  11    4.11    2.092340
   2  -5 -12   -1.13    2.46 775
   2   6   0 2117.01   98.11 354
   2   6   0 1824.29   72.43 669
   2   6   0 2554.20  124.26 994
   2   6   0 2670.31  117.671347
  -2  -6   0 2010.97   92.882233
  -2  -6   0 1902.23   96.612556
   2  -6   0 2425.07  121.31  57
   2  -6   0 1971.95   93.912636
   2  -6   0 1760.00   89.522954
  -2   6   0 2093.84   86.13 703
  -2   6   0 2203.38   93.50 976
  -2   6   0 2033.01   95.941276
   2   6   1   53.24    5.01 682
   2   6   1   71.13    6.951007
  -2  -6   1   56.70    6.172237
  -2  -6   1   57.11    6.552554
   2  -6  -1   54.63    7.89  65
   2  -6  -1   44.06    5.242643
   2  -6  -1   48.35    5.502969
  -2   6  -1   53.48    6.06 691
  -2   6  -1   52.50    5.43 963
  -2   6  -1   45.60    5.601265
  -2   6  -1   52.60    3.991597
  -2  -6  -1   44.57    5.85   3
  -2  -6  -1   38.61    4.552232
  -2  -6  -1   48.40    6.572560
   2   6  -1   53.01    6.00 346
   2   6  -1   45.65    4.65 657
   2   6  -1   61.01    7.19 980
   2   6  -1   75.94    7.831341
  -2   6   1   60.11    5.09 715
  -2   6   1   62.45    6.97 990
  -2   6   1   48.63    6.001287
   2  -6   1   73.55    9.00  51
   2  -6   1   56.35    5.122351
   2  -6   1   51.74    6.192631
   2  -6   1   49.00    6.012940
   2   6   2 2652.27  110.09 696
   2   6   2 3199.30  136.811021
  -2  -6   2 3268.94  135.272240
  -2  -6   2 3327.71  140.572553
   2  -6  -2 2897.50  130.19 367
   2  -6  -2 2688.17  118.802985
  -2   6  -2 3088.52  122.72 680
  -2   6  -2 3024.43  132.69 951
  -2   6  -2 2721.90  107.001256
  -2  -6  -2 2051.81  126.76  13
   2   6  -2 2405.44  109.25 340
   2   6  -2 2981.49  122.68 645
   2   6  -2 3272.10  151.81 968
  -2   6   2 2998.75  122.731005
  -2   6   2 2615.69  122.951298
   2  -6   2 2744.12  119.922628
   2  -6   2 2658.49  110.962927
   2   6   3    8.83    2.39 711
   2   6   3   11.74    3.111034
   2   6   3   10.40    4.481369
   2   6   3   14.12    4.081734
  -2  -6   3   11.53    2.622245
  -2  -6   3   12.67    3.112554
  -2  -6   3   10.17    2.142882
   2  -6  -3    8.45    3.78  81
   2  -6  -3   11.82    2.72 379
   2  -6  -3    4.79    1.702664
   2  -6  -3    6.43    2.223001
  -2   6  -3   12.01    3.05 670
  -2   6  -3   15.30    3.04 941
  -2   6  -3    8.35    2.371247
  -2  -6  -3    6.02    2.43  25
  -2  -6  -3    5.68    2.342575
   2   6  -3    9.57    2.36 335
   2   6  -3    8.65    1.95 636
   2   6  -3   12.05    3.02 957
  -2   6   3    9.98    2.261019
  -2   6   3   12.39    3.211309
  -2   6   3   15.75    3.471631
   2  -6   3   13.85    3.07  43
   2  -6   3    4.30    2.142334
   2  -6   3    9.31    3.212626
   2  -6   3    8.23    2.502916
   2   6   4 1965.15   97.931047
   2   6   4 2151.57  112.011376
   2   6   4 3112.02  131.431729
  -2  -6   4 2021.74   92.602250
  -2  -6   4 2209.55   98.202556
   2  -6  -4 1571.89   86.88  90
   2  -6  -4 1774.70   90.79 391
   2  -6  -4 1239.40   67.783017
  -2   6  -4 1940.38   92.36 660
  -2   6  -4 1424.41   67.17 932
  -2   6  -4 1416.40   64.481239
  -2  -6  -4 1494.54   66.28 365
   2   6  -4 1389.47   68.70 332
   2   6  -4 1248.16   58.66 628
   2   6  -4 1672.39   78.63 947
   2   6  -4 1240.86   59.713231
  -2   6   4 1734.32   90.891321
   2  -6   4 1507.88   72.342331
   2  -6   4 1882.46   87.472626
   2  -6   4 1827.65   95.142907
   2   6   5   78.99    8.271060
   2   6   5   85.50    9.621383
  -2  -6   5   76.61    7.662256
  -2  -6   5   84.67    8.092559
   2  -6  -5   43.11    6.37 100
   2  -6  -5   73.37    7.83 402
   2  -6  -5   37.15    4.683033
  -2   6  -5   52.31    5.84 652
  -2   6  -5   40.93    4.97 924
  -2   6  -5   50.51    4.771233
  -2  -6  -5   45.70    5.41  54
  -2  -6  -5   45.13    4.12 379
   2   6  -5   46.56    4.84 330
   2   6  -5   43.16    3.69 621
   2   6  -5   45.13    3.63 938
   2   6  -5   35.82    4.163223
  -2   6   5   60.33    6.051047
  -2   6   5   79.18    8.351333
  -2   6   5   93.46   10.211646
   2  -6   5   53.66    5.462329
   2  -6   5   69.04    7.342626
   2  -6   5   67.13    8.212900
   2   6   6 2343.72  122.851071
   2   6   6 2882.47  156.431391
  -2  -6   6 3024.14  132.462262
  -2  -6   6 3073.29  131.892563
   2  -6  -6 2009.73  107.55 412
   2  -6  -6 1798.42   95.063049
  -2   6  -6 1763.50   82.74 646
  -2   6  -6 1633.64   78.56 918
  -2   6  -6 1848.27   75.171228
  -2  -6  -6 1766.58   88.97 393
   2   6  -6 1652.76   74.26 329
   2   6  -6 1605.03   71.97 616
   2   6  -6 1554.67   65.25 931
   2   6  -6 1733.77   73.103217
  -2   6   6 1966.48   90.681061
  -2   6   6 2414.98  121.291344
  -2   6   6 4623.26  214.591654
   2  -6   6 2186.30   91.362329
   2  -6   6 2496.07  108.472628
   2  -6   6 2132.85  102.942895
   2   6   7   16.03    5.731398
   2   6   7   10.89    5.151728
  -2  -6   7    9.55    2.752268
  -2  -6   7   12.36    3.492568
   2  -6  -7    3.41    3.25 122
   2  -6  -7    4.82    3.78 423
   2  -6  -7    4.14    2.243063
  -2   6  -7    5.77    1.42 641
  -2   6  -7    7.76    1.77 913
  -2   6  -7    7.77    1.771224
  -2  -6  -7    6.19    2.54 406
  -2  -6  -7    4.35    3.05 722
   2   6  -7    9.08    1.91 330
   2   6  -7    8.78    1.84 612
   2   6  -7    8.27    1.55 926
   2   6  -7    8.65    1.513214
  -2   6   7    6.50    3.971354
  -2   6   7   18.64    7.681661
   2  -6   7    6.06    2.302330
   2  -6   7    7.36    2.822631
   2  -6   7    9.21    2.522890
   2   6   8 1542.83   95.261406
   2   6   8 1684.13  111.221730
  -2  -6   8 1893.57   93.082274
  -2  -6   8 1755.67   90.752574
   2  -6  -8  926.55   62.89 433
   2  -6  -8  966.19   56.64 726
   2  -6  -8  840.70   51.063078
  -2   6  -8  679.12   40.75 637
  -2   6  -8  832.47   43.27 910
  -2   6  -8  781.29   43.111222
  -2  -6  -8  752.78   57.18 419
  -2  -6  -8  988.56   62.26 733
   2   6  -8  911.76   50.81 331
   2   6  -8  791.05   38.53 609
   2   6  -8  765.58   41.48 922
   2   6  -8  869.89   46.623212
  -2   6   8 1122.44   67.111366
  -2   6   8 2353.40  131.711669
   2  -6   8 1091.62   57.172332
   2  -6   8  931.03   46.012888
   2   6   9   18.43    6.811413
   2   6   9   20.63    6.931732
  -2  -6   9   23.22    3.882281
  -2  -6   9   26.12    4.372581
   2  -6  -9    7.17    3.13 145
   2  -6  -9   15.48    5.03 443
   2  -6  -9   11.06    3.48 737
  -2   6  -9   11.15    2.22 908
  -2   6  -9   10.90    1.881221
  -2  -6  -9    4.51    3.05 432
  -2  -6  -9   12.87    4.28 743
   2   6  -9   13.62    2.35 334
   2   6  -9   10.96    2.07 608
   2   6  -9   10.43    1.98 919
   2   6  -9   13.04    2.483212
  -2   6   9   15.32    4.431377
  -2   6   9   30.56    8.691677
   2  -6   9   14.81    2.912334
   2  -6   9   15.12    3.092640
   2  -6   9   15.57    2.832886
   2   6  10 1418.21  106.841421
  -2  -6  10 2121.79   98.712288
  -2  -6  10 1740.49   90.042588
   2  -6 -10 1194.34   82.18 453
  -2   6 -10  861.85   43.47 907
  -2  -6 -10 1024.69   68.70 445
  -2  -6 -10  986.53   70.54 754
   2   6 -10  811.39   42.26 607
   2   6 -10  846.05   43.97 918
   2   6 -10  829.74   44.923213
  -2   6  10  963.57   71.491388
  -2   6  10 2147.79  133.041684
   2  -6  10 1220.13   63.672338
   2  -6  10 1194.02   59.272646
   2  -6  10  867.73   51.052886
   2   6  11    7.92    4.181740
   2  -6 -11   19.94    4.58 463
   2  -6 -11    5.90    2.93 760
   2   6 -11    8.84    1.88 608
   2   6 -11    8.04    1.86 918
   2   6 -11    8.71    1.703215
  -2   6  11   11.06    4.681399
   2  -6  11   10.84    2.802342
   2  -6  11   10.93    2.122886
   2   7   0    5.65    2.18 678
   2   7   0   14.31    3.191000
  -2  -7   0   12.76    3.67   6
  -2  -7   0    4.90    2.432570
   2  -7   0    8.22    3.69  61
   2  -7   0    7.91    2.532639
   2  -7   0    6.76    2.552962
  -2   7   0    8.06    2.22 708
  -2   7   0   11.05    2.65 985
  -2   7   0    8.96    2.961287
   2   7   1    4.99    2.06 690
   2   7   1    4.17    2.721012
   2   7   1    7.45    3.821358
  -2  -7   1    1.87    1.702255
  -2  -7   1    6.45    2.502567
   2  -7  -1    3.23    3.64  67
   2  -7  -1    2.39    2.322646
   2  -7  -1    9.05    2.522976
  -2   7  -1    3.70    2.28 698
  -2   7  -1    6.23    2.35 973
  -2   7  -1    3.35    2.291278
  -2  -7  -1   -2.10    2.80  14
  -2  -7  -1    2.91    2.162574
   2   7  -1    1.28    2.16 359
   2   7  -1    3.51    2.00 668
   2   7  -1    4.33    2.81 989
  -2   7   1    3.43    2.34 718
  -2   7   1    5.14    2.21 997
  -2   7   1    3.26    2.951297
   2  -7   1    5.62    3.46  55
   2  -7   1    6.67    2.952635
   2  -7   1    5.58    2.102949
   2   7   2    0.30    2.37 702
   2   7   2   -0.84    2.331024
   2   7   2   -1.28    3.371364
  -2  -7   2    1.36    1.632256
  -2  -7   2    1.35    2.452566
   2  -7  -2    3.73    3.29  74
   2  -7  -2    0.26    3.03 369
   2  -7  -2   -2.13    1.842654
   2  -7  -2   -0.26    2.002991
  -2   7  -2    6.34    2.86 689
  -2   7  -2    2.18    2.19 963
  -2   7  -2   -0.44    1.611270
  -2  -7  -2   -2.57    1.96  23
  -2  -7  -2   -0.67    1.772580
   2   7  -2    0.82    1.76 353
   2   7  -2   -0.62    1.89 658
   2   7  -2    1.78    2.47 978
  -2   7   2    3.38    1.771009
  -2   7   2   -4.49    2.611306
  -2   7   2   -1.38    1.811639
   2  -7   2   -0.97    3.06  51
   2  -7   2   -0.30    2.132631
   2  -7   2   -2.24    2.022937
   2   7   3   -1.02    2.49 714
   2   7   3    0.72    2.611035
   2   7   3    3.49    3.811370
  -2  -7   3   -1.35    1.782259
  -2  -7   3   -2.24    2.472566
   2  -7  -3    1.12    3.15  82
   2  -7  -3    0.01    2.38 380
   2  -7  -3    1.23    1.492665
   2  -7  -3    0.50    1.633006
  -2   7  -3   -0.45    2.02 680
  -2   7  -3    3.76    2.07 954
  -2   7  -3    0.22    1.391263
  -2  -7  -3    1.83    2.28  34
   2   7  -3   -1.61    1.88 349
   2   7  -3   -0.84    1.54 649
   2   7  -3   -0.19    2.26 968
  -2   7   3    2.71    1.921022
  -2   7   3    0.46    2.851316
  -2   7   3   -2.30    2.101644
   2  -7   3    0.60    1.422342
   2  -7   3    0.25    2.322630
   2  -7   3   -0.14    1.902928
   2   7   4    2.91    2.881047
   2   7   4   -1.54    4.141377
  -2  -7   4    4.65    2.522263
  -2  -7   4    3.95    3.032568
   2  -7  -4   13.45    5.63  90
   2  -7  -4    5.05    2.82 390
   2  -7  -4    2.17    1.753021
  -2   7  -4   -0.22    1.56 946
  -2   7  -4    2.25    1.561256
  -2  -7  -4    0.80    1.88 367
   2   7  -4    3.99    1.87 346
   2   7  -4    0.52    1.68 642
   2   7  -4    2.19    1.59 960
  -2   7   4    2.54    1.911035
  -2   7   4    4.48    2.891650
   2  -7   4    1.24    2.18  46
   2  -7   4    1.59    1.442338
   2  -7   4    1.67    2.292629
   2  -7   4    2.90    2.212919
   2   7   5   15.31    4.361059
   2   7   5    5.09    5.321383
   2   7   5    5.91    3.151734
  -2  -7   5    6.47    2.482267
  -2  -7   5   13.81    3.592570
   2  -7  -5    7.86    3.46  99
   2  -7  -5    6.80    3.33 401
   2  -7  -5    4.19    1.593036
  -2   7  -5    4.55    1.78 665
  -2   7  -5    8.50    1.88 939
  -2   7  -5    8.88    1.911251
  -2  -7  -5   10.23    2.75 379
   2   7  -5    6.82    1.95 344
   2   7  -5    6.90    1.94 636
   2   7  -5    5.62    1.91 952
  -2   7   5    7.71    2.381047
  -2   7   5    8.10    4.021337
  -2   7   5   13.36    4.281657
   2  -7   5   10.31    3.14  45
   2  -7   5    5.87    2.542336
   2  -7   5    9.20    3.152630
   2  -7   5    6.41    3.212912
   2   7   6    3.26    3.531070
   2   7   6   -4.19    5.921390
   2   7   6    0.02    3.081734
  -2  -7   6    1.66    1.802272
  -2  -7   6    2.49    2.312574
   2  -7  -6    1.91    3.14 109
   2  -7  -6    0.16    2.68 411
   2  -7  -6    1.33    1.593051
  -2   7  -6    1.41    1.34 660
  -2   7  -6    3.90    1.54 933
  -2   7  -6    0.61    1.241246
  -2  -7  -6    0.65    1.98 392
   2   7  -6    2.05    1.75 344
   2   7  -6    1.91    1.56 631
   2   7  -6   -0.59    1.42 946
   2   7  -6    0.82    0.773237
  -2   7   6    0.35    2.101059
  -2   7   6    3.86    3.761347
  -2   7   6    6.55    4.281663
   2  -7   6    2.43    2.07  45
   2  -7   6    2.61    2.012335
   2  -7   6    1.80    2.012631
   2  -7   6    2.44    1.752907
   2   7   7    2.33    2.341080
   2   7   7    2.01    5.891398
   2   7   7    1.75    3.471735
  -2  -7   7    3.47    2.462277
  -2  -7   7    3.80    2.802578
   2  -7  -7    2.20    3.54 119
   2  -7  -7    1.25    3.64 421
  -2   7  -7   -0.61    1.09 655
  -2   7  -7    1.21    1.31 929
  -2   7  -7   -0.21    1.331243
  -2  -7  -7    0.89    2.40 405
   2   7  -7   -0.90    1.49 344
   2   7  -7   -0.09    1.06 627
   2   7  -7    0.04    1.28 941
   2   7  -7    0.09    0.913233
  -2   7   7    0.11    2.561071
  -2   7   7   -4.55    4.321670
   2  -7   7    3.02    2.002336
   2  -7   7    0.49    2.322634
   2  -7   7    1.57    1.472903
   2   7   8    1.18    5.121405
   2   7   8    7.51    3.901736
  -2  -7   8    0.15    1.872283
  -2  -7   8   -0.05    2.232583
   2  -7  -8   -2.38    2.45 130
   2  -7  -8   -5.99    3.40 431
   2  -7  -8    0.04    2.00 723
  -2   7  -8    1.08    1.26 925
  -2  -7  -8   -0.77    2.60 417
  -2  -7  -8   -0.67    2.42 730
   2   7  -8    0.82    1.37 346
   2   7  -8    0.95    1.17 625
   2   7  -8   -0.10    1.13 937
   2   7  -8    0.61    0.993230
  -2   7   8   -1.44    3.231367
  -2   7   8    3.95    5.501677
   2  -7   8    0.21    1.882337
   2  -7   8    0.04    2.082638
   2  -7   8    2.08    1.792900
   2   7   9   -1.96    5.431412
  -2  -7   9    4.00    2.622289
  -2  -7   9   -0.48    2.322589
   2  -7  -9   -1.33    2.61 142
   2  -7  -9    5.07    3.33 441
   2  -7  -9   -0.25    2.18 735
  -2   7  -9    2.27    1.23 923
  -2  -7  -9    0.00    2.64 429
  -2  -7  -9    2.13    2.82 741
   2   7  -9    0.10    0.90 349
   2   7  -9   -0.17    0.88 623
   2   7  -9    0.22    1.29 935
   2   7  -9    0.44    0.963229
  -2   7   9    1.98    3.601377
  -2   7   9    3.77    4.751684
   2  -7   9   -0.42    1.662340
   2  -7   9   -0.07    1.732643
   2  -7   9    1.12    1.402898
  -2  -7 -10    1.41    2.24 442
   2   7 -10    0.87    0.87 933
   2   7 -10    1.53    1.103229
   2   8   0  824.21   48.45 688
   2   8   0 1121.86   66.901007
  -2  -8   0  890.44   55.102583
   2  -8   0 1086.70   71.50  65
   2  -8   0  845.51   49.962644
   2  -8   0  619.78   44.262971
  -2   8   0  938.77   51.13 714
  -2   8   0 1052.33   52.22 993
   2   8   1    0.19    2.50 698
   2   8   1    0.77    2.771017
   2   8   1   -1.58    3.041363
  -2  -8   1    1.22    2.93  11
  -2  -8   1    3.46    1.782580
   2  -8  -1    0.01    3.76  71
   2  -8  -1    0.55    2.94 364
   2  -8  -1   -1.62    2.722650
   2  -8  -1    0.33    1.522984
  -2   8  -1    0.52    2.43 705
  -2   8  -1    2.91    2.32 983
  -2   8  -1    2.14    2.221291
  -2  -8  -1   -2.25    2.40  24
  -2  -8  -1    2.38    2.122588
   2   8  -1    0.99    2.09 678
   2   8  -1   -1.47    2.97 997
  -2   8   1   -0.82    2.141004
  -2   8   1    1.44    3.291306
   2  -8   1    4.28    3.97  61
   2  -8   1   -0.58    1.942640
   2  -8   1   -2.23    2.302960
   2   8   2 1562.52   80.53 708
   2   8   2 1839.72  101.291028
  -2  -8   2 1751.73   91.352579
   2  -8  -2 1856.66  107.55  77
   2  -8  -2 1436.38   83.41 373
  -2   8  -2 1644.38   92.11 697
  -2   8  -2 1712.16   84.39 974
   2   8  -2 1279.70   63.54 670
   2   8  -2 2292.85  112.06 988
  -2   8   2 1669.77   78.301015
  -2   8   2 1706.95   82.071315
   2  -8   2 1666.47   82.552637
   2  -8   2 1377.80   87.312949
   2   8   3    1.00    2.22 719
   2   8   3    0.63    2.901038
   2   8   3    3.45    4.911373
  -2  -8   3    2.78    2.46   2
  -2  -8   3   -0.52    1.432274
  -2  -8   3    4.32    2.292579
   2  -8  -3    2.72    3.95  84
   2  -8  -3    3.96    2.73 383
   2  -8  -3   -0.37    1.123012
  -2   8  -3    4.10    2.75 690
  -2   8  -3   -0.30    2.10 966
  -2   8  -3    0.85    1.501277
  -2  -8  -3   -1.20    2.34  42
   2   8  -3    3.13    1.65 662
   2   8  -3    4.25    2.13 980
  -2   8   3    2.28    1.941026
  -2   8   3    3.51    3.421324
   2  -8   3    3.14    2.612635
   2  -8   3    6.04    3.192939
   2   8   4  782.77   52.651049
   2   8   4  924.98   71.241380
  -2  -8   4  786.66   43.672277
  -2  -8   4  897.71   48.832580
   2  -8  -4  592.81   44.68 392
  -2   8  -4  621.29   36.90 683
  -2   8  -4  582.68   31.72 959
  -2   8  -4  538.38   28.401272
   2   8  -4  494.16   29.78 656
   2   8  -4  645.57   38.55 972
  -2   8   4  673.06   41.581038
  -2   8   4  838.00   50.311333
   2  -8   4  873.12   52.112634
   2  -8   4  761.07   52.662932
   2   8   5    6.46    3.451060
   2   8   5    1.37    4.961386
  -2  -8   5    1.28    1.642280
  -2  -8   5   -0.57    2.012582
   2  -8  -5    1.79    3.47 100
   2  -8  -5    1.44    3.04 402
  -2   8  -5    0.01    1.30 678
  -2   8  -5    2.87    1.44 952
  -2   8  -5    1.98    1.231267
  -2  -8  -5    1.61    2.15  64
  -2  -8  -5    1.33    2.29 382
   2   8  -5    0.44    1.52 358
   2   8  -5    0.64    1.26 650
   2   8  -5    0.10    1.54 965
  -2   8   5    0.57    2.061049
  -2   8   5   -2.78    3.421342
  -2   8   5   -0.16    3.001669
   2  -8   5   -0.42    2.06  52
   2  -8   5   -1.14    1.522344
   2  -8   5   -1.57    2.412635
   2  -8   5    0.43    2.172925
   2   8   6 1098.57   67.591070
   2   8   6 1467.61   97.181393
  -2  -8   6 1304.13   64.732283
  -2  -8   6 1497.78   84.242584
   2  -8  -6  856.58   61.88 411
  -2   8  -6  703.40   41.38 947
  -2   8  -6  714.89   38.211264
   2   8  -6  820.84   43.81 357
   2   8  -6  702.53   38.46 645
   2   8  -6  751.01   44.26 960
  -2   8   6  882.17   54.861061
  -2   8   6  958.79   58.971351
  -2   8   6 1472.96   80.471674
   2  -8   6  796.04   52.152343
   2  -8   6 1044.16   67.312919
   2   8   7    1.62    2.121080
   2   8   7    1.07    4.901399
  -2  -8   7    4.92    2.332287
  -2  -8   7    0.40    2.492588
   2  -8  -7    0.39    3.60 120
   2  -8  -7    2.58    4.18 421
  -2   8  -7    0.41    1.01 943
  -2  -8  -7   -1.09    2.43 405
   2   8  -7    1.08    1.34 358
   2   8  -7    0.30    1.00 642
   2   8  -7   -0.23    1.20 955
  -2   8   7    1.90    2.631072
  -2   8   7    0.06    3.531361
  -2   8   7    3.37    3.721680
   2  -8   7    0.07    1.292343
   2  -8   7   -1.94    2.042639
   2  -8   7    1.31    1.522915
   2   8   8  518.59   45.501406
  -2  -8   8  554.93   35.702292
  -2  -8   8  621.76   40.312593
   2  -8  -8  246.06   21.35 723
  -2   8  -8  250.47   18.07 940
   2   8  -8  276.72   19.88 639
   2   8  -8  254.28   18.71 952
  -2   8   8  368.94   30.201370
  -2   8   8  474.36   35.821686
   2  -8   8  303.68   24.122344
   2  -8   8  395.26   30.652642
   2  -8   8  310.32   23.532912
   2   9   0    0.81    2.26 697
   2   9   0   -2.34    2.471015
  -2  -9   0   -0.65    2.22  28
  -2  -9   0    0.40    1.482596
   2  -9   0    1.63    3.37 362
   2  -9   0   -1.40    1.882651
  -2   9   0   -1.37    2.281002
  -2   9   0   -0.07    2.071309
   2   9   1    2.30    2.63 706
   2   9   1   -0.19    2.421024
  -2  -9   1    1.83    2.61  23
  -2  -9   1   -0.59    1.602594
   2  -9  -1    2.19    3.89  76
   2  -9  -1   -0.53    2.66 370
   2  -9  -1    2.12    2.082657
  -2   9  -1    0.63    2.44 714
  -2   9  -1    4.47    2.53 993
  -2   9  -1    2.59    2.161303
  -2  -9  -1    0.82    1.87  35
  -2  -9  -1   -0.22    1.602601
   2   9  -1    0.74    2.46 689
   2   9  -1    4.76    3.181006
  -2   9   1    1.16    2.421011
  -2   9   1   -1.34    2.861317
   2  -9   1   -1.00    3.13  67
   2  -9   1    1.91    2.012646
   2  -9   1    0.64    1.772971
   2   9   2    3.66    2.98 716
  -2  -9   2    2.04    2.262592
   2  -9  -2   -0.11    4.07  82
   2  -9  -2    3.38    3.30 378
  -2   9  -2    5.58    2.77 707
  -2   9  -2    6.05    1.94 985
  -2   9  -2    4.02    2.141297
  -2  -9  -2    2.37    2.14  42
   2   9  -2    2.30    1.97 681
   2   9  -2    7.33    3.04 998
  -2   9   2    2.31    2.281021
  -2   9   2    4.62    3.331324
   2  -9   2    4.99    3.71  64
   2  -9   2    0.03    1.952643
   2  -9   2    3.21    2.162961
   2   9   3    2.73    2.591043
   2   9   3    4.51    3.971378
   2  -9  -3   -0.56    3.31  88
   2  -9  -3    1.23    3.05 387
  -2   9  -3    2.12    2.10 700
  -2   9  -3    0.72    1.50 978
  -2   9  -3    2.17    1.561292
  -2  -9  -3   -0.67    1.94  51
  -2  -9  -3    1.23    2.17 366
   2   9  -3   -0.27    1.33 674
   2   9  -3    2.40    2.12 991
  -2   9   3    2.52    2.371031
  -2   9   3   -1.43    2.781332
   2  -9   3    2.08    3.28  61
   2  -9   3    2.75    2.132642
   2  -9   3    1.04    1.742952
   2   9   4    0.91    2.471053
   2   9   4   -2.92    4.731385
  -2  -9   4   -0.25    2.56  13
  -2  -9   4    1.63    1.932592
   2  -9  -4    2.20    3.72  95
   2  -9  -4   -0.17    2.84 396
  -2   9  -4   -0.22    1.16 695
  -2   9  -4    1.40    1.39 971
  -2   9  -4   -0.67    1.201288
  -2  -9  -4    0.50    2.51 376
   2   9  -4    0.71    1.46 668
   2   9  -4   -0.26    1.40 984
  -2   9   4   -2.05    2.491042
  -2   9   4    0.48    3.141340
   2  -9   4    1.33    2.77  60
   2  -9   4    0.36    1.842641
   2  -9   4   -0.66    1.712944
   2   9   5   -0.37    3.041063
   2   9   5    0.48    5.311390
  -2  -9   5    2.13    2.33  11
  -2  -9   5    1.40    1.812593
   2  -9  -5   -0.39    3.32 103
   2  -9  -5   -1.95    3.14 405
  -2   9  -5   -0.39    1.12 690
  -2   9  -5    1.01    1.24 965
  -2  -9  -5   -1.14    2.14  71
  -2  -9  -5    2.44    2.05 386
   2   9  -5    0.46    1.01 663
   2   9  -5   -0.58    1.08 978
  -2   9   5    6.06    4.051348
   2  -9   5   -0.60    1.622641
   2  -9   5   -0.52    1.562938
   2   9   6   -0.82    3.051072
   2   9   6    4.41    4.801397
   2  -9  -6    1.40    3.67 414
  -2   9  -6   -0.36    1.43 961
  -2  -9  -6   -1.52    2.72 397
   2   9  -6    0.52    0.93 659
   2   9  -6    0.71    0.99 973
  -2   9   6    1.99    2.551063
   2  -9   6    0.75    1.832933
   2  10   0  181.28   19.01 707
   2  10   0  288.59   22.911023
  -2 -10   0  171.96   17.45  39
  -2 -10   0   90.06   12.372610
   2 -10   0  164.60   16.262658
  -2  10   0  233.25   18.701011
   2  10   1    3.94    2.76 715
   2  10   1    3.45    2.501031
  -2 -10   1    0.93    1.402607
   2 -10  -1   -0.49    2.73 377
  -2  10  -1    3.57    1.741316
  -2 -10  -1    1.43    2.10  45
  -2  10   1    7.46    2.711020
  -2  10   1    2.15    1.771328
   2 -10   1    0.74    2.31 363
   2 -10   1    3.75    2.182654
  -2  10  -2  299.95   24.63 716
   3   0   0    0.44    1.12 183
   3   0   0    1.01    1.632149
   3   0   0    1.76    1.482442
   3   0   0   -0.12    1.232742
   3   0   0   -1.81    0.582982
  -3   0   0    0.04    1.261170
  -3   0   0   -1.20    1.381483
   3   0   1    4.85    1.25 189
   3   0   1    6.71    2.042123
   3   0   1    8.84    2.052421
   3   0   1    5.88    1.612732
   3   0   1    6.56    1.182951
  -3   0   1   12.37    2.601510
   3   0  -1    2.75    1.25 181
   3   0  -1   11.89    2.52 512
   3   0  -1    9.38    2.012465
   3   0  -1    6.32    1.682753
   3   0  -1    8.72    1.303009
  -3   0  -1    9.54    1.09 837
  -3   0  -1    7.20    2.101145
  -3   0  -1    5.39    2.081460
   3   0   2   -0.41    0.65 203
   3   0   2    1.09    1.472101
   3   0   2    0.44    1.502403
   3   0   2    2.22    1.402726
   3   0   2   -0.19    0.672921
  -3   0   2   -0.03    0.621259
  -3   0   2    0.71    1.641537
  -3   0   2   -0.62    1.291841
   3   0  -2   -1.96    1.21 182
   3   0  -2    0.91    1.03 501
   3   0  -2    1.12    1.752489
   3   0  -2   -0.36    1.022766
   3   0  -2   -0.37    0.873032
  -3   0  -2    3.17    2.271127
   3   0   3   42.70    6.211786
   3   0   3   33.51    3.772084
   3   0   3   22.40    3.402390
   3   0   3   18.54    2.992721
   3   0   3   23.92    2.662895
  -3   0   3   21.17    1.931308
  -3   0   3   21.39    2.731562
  -3   0   3   24.92    3.361864
   3   0  -3   14.78    3.03 185
   3   0  -3   21.28    3.38 496
   3   0  -3   21.29    1.90 805
   3   0  -3   28.10    3.882512
   3   0  -3   18.92    2.612779
   3   0  -3   21.61    2.693050
  -3   0  -3   16.17    2.14 804
  -3   0  -3   20.94    3.091119
   3   0   4    4.06    3.071776
   3   0   4   -0.31    2.052071
   3   0   4    1.50    1.692380
   3   0   4   -1.63    1.102718
  -3   0   4    1.07    0.751346
  -3   0   4    0.58    1.481585
  -3   0   4    1.86    1.851883
   3   0  -4    0.41    1.56 189
   3   0  -4   -0.13    1.74 495
   3   0  -4    1.34    1.622794
   3   0  -4   -0.14    1.123065
  -3   0  -4    0.27    1.36 800
  -3   0  -4   -0.51    2.221113
  -3   0  -4   -1.14    1.413237
   3   0   5   16.80    3.282063
   3   0   5    8.70    2.202374
  -3   0   5   13.72    2.721604
  -3   0   5   29.06    3.481900
  -3   0   5   21.47    3.222193
   3   0  -5   11.91    2.91 194
   3   0  -5   15.53    3.64 496
   3   0  -5   16.30    2.592809
   3   0  -5   12.91    2.113077
  -3   0  -5    5.99    1.27 514
  -3   0  -5    8.76    2.24 801
  -3   0  -5   18.38    3.391111
  -3   0  -5    7.63    3.013225
   3   0   6    1.65    2.931765
   3   0   6   -0.94    2.192057
   3   0   6   -1.48    1.532370
   3   0   6   -1.30    1.052721
  -3   0   6    0.69    2.331622
  -3   0   6    0.81    2.741914
  -3   0   6    2.05    2.522211
   3   0  -6   -1.03    1.77 201
   3   0  -6    0.99    2.11 499
   3   0  -6   -1.13    1.71 804
   3   0  -6    1.85    1.862825
   3   0  -6    1.86    1.673089
  -3   0  -6    0.03    0.74 515
  -3   0  -6   -0.81    1.89 803
  -3   0  -6    1.58    2.491110
  -3   0  -6    3.33    3.113217
   3   0   7    8.02    3.171762
   3   0   7    6.29    2.312053
   3   0   7    6.50    2.102368
  -3   0   7    9.72    2.811637
  -3   0   7   14.99    4.451928
  -3   0   7   15.39    3.642227
   3   0  -7    6.27    2.21 208
   3   0  -7    7.81    2.70 502
   3   0  -7   11.28    2.96 809
   3   0  -7   12.84    2.452842
   3   0  -7   10.12    2.293099
  -3   0  -7    5.15    1.27 518
  -3   0  -7    7.18    2.13 806
  -3   0  -7   11.45    3.151111
  -3   0  -7   13.30    4.243212
   3   0   8   -1.75    2.671762
   3   0   8   -1.26    2.052052
   3   0   8    0.78    1.462368
  -3   0   8    4.12    2.491651
  -3   0   8    0.74    3.131939
  -3   0   8   -1.61    2.222242
   3   0  -8    1.14    2.22 215
   3   0  -8   -0.05    2.72 506
   3   0  -8    2.81    2.13 811
   3   0  -8   -3.78    2.312859
   3   0  -8   -0.78    2.063108
  -3   0  -8    0.31    2.09 810
  -3   0  -8    1.38    2.961113
  -3   0  -8    0.87    2.723210
   3   0   9    1.54    2.471762
   3   0   9    1.17    2.132052
   3   0   9   -0.40    1.542369
  -3   0   9    1.04    2.871663
  -3   0   9    1.73    3.801950
  -3   0   9    0.06    2.012256
   3   0  -9    0.33    2.55 223
   3   0  -9   -2.64    2.99 511
   3   0  -9    0.08    2.27 817
   3   0  -9   -1.96    2.233117
  -3   0  -9   -1.41    2.09 814
  -3   0  -9   -1.12    3.381116
  -3   0  -9    0.80    2.763210
   3   0  10   -2.65    2.641764
   3   0  10   -0.25    2.122053
   3   0  10   -0.62    1.402372
  -3   0  10    0.12    3.331674
  -3   0  10   -1.20    1.852269
   3   0 -10   -1.29    3.80 516
   3   0 -10   -0.48    2.28 822
   3   0 -10    3.57    3.713125
  -3   0 -10    0.61    3.05 819
  -3   0 -10    2.56    3.181119
  -3   0 -10    0.14    2.573212
   3   0  11   -1.14    2.161767
   3   0  11    2.16    2.752054
   3   0  11    0.62    1.472375
  -3   0  11   -2.21    2.421686
  -3   0  11    3.10    4.351969
  -3   0  11    1.36    1.612281
   3   0 -11   -0.54    2.30 242
   3   0 -11    2.86    3.17 521
   3   0 -11   -3.35    2.20 828
   3   0 -11    2.72    3.153134
  -3   0 -11   -2.13    3.03 824
  -3   0 -11   11.08    3.873214
   3   0  12    0.00    1.922057
   3   0  12    0.02    1.392380
  -3   0  12   -0.81    2.781697
   3   0 -12   -1.49    3.38 527
   3   0 -12   -1.54    2.30 835
   3   0 -12    0.44    3.843142
  -3   0 -12    0.40    3.26 829
   3   0  13    0.01    2.011776
   3   0  13    0.29    2.102061
  -3   0  13    1.06    2.641988
   3   0 -13    0.63    3.03 533
   3   0 -13    1.94    3.433151
  -3   0 -13    1.24    4.17 835
  -3   0 -13    5.74    3.881135
   3   1   0 4487.77  170.60 226
   3   1   0 5688.01  180.19 597
   3   1   0 5556.82  215.412463
   3   1   0 4434.44  157.243023
  -3  -1   0 6210.17  223.831136
  -3  -1   0 4495.12  185.441470
   3  -1   0 4587.59  193.67 143
   3  -1   0 4954.83  193.062151
   3  -1   0 3865.33  173.312710
  -3   1   0 4538.35  143.48 947
  -3   1   0 4873.80  192.151197
  -3   1   0 4798.58  189.791499
   3   1   1   88.78    5.97 240
   3   1   1   84.12    4.15 654
   3   1   1  119.66    9.672126
   3   1   1  133.89   11.982443
   3   1   1   76.34    6.192770
   3   1   1  105.63    6.952988
  -3  -1   1   87.35    4.901184
  -3  -1   1  104.22    7.241499
  -3  -1   1  134.91   10.121817
   3  -1  -1   79.01    8.24 146
   3  -1  -1  121.62    9.922447
   3  -1  -1   69.73    7.782722
   3  -1  -1  110.20    7.932987
  -3   1  -1   96.46    5.32 890
  -3   1  -1  101.77    8.631173
  -3   1  -1   84.78    7.471477
  -3  -1  -1   81.79    4.01 751
  -3  -1  -1  113.39    7.311112
  -3  -1  -1   99.25    8.471445
   3   1  -1   84.79    7.24 219
   3   1  -1   97.10    6.26 561
   3   1  -1  127.43   10.992484
   3   1  -1   72.86    6.322786
   3   1  -1   72.90    5.123047
  -3   1   1   73.55    3.901019
  -3   1   1  111.14    9.311523
  -3   1   1  135.09    9.991818
   3  -1   1  103.27    7.79 141
   3  -1   1  110.17    9.102125
   3  -1   1  113.03    8.592402
   3  -1   1   88.85    8.422701
   3  -1   1  111.66    8.192937
   3   1   210488.74  371.372426
   3   1   2 7088.15  250.852764
  -3  -1   210510.28  381.501531
  -3  -1   210455.39  364.471842
   3  -1  -2 7404.41  318.89 151
   3  -1  -2 7277.46  322.99 459
   3  -1  -2 8836.97  311.482475
   3  -1  -2 7331.68  287.242736
   3  -1  -2 8464.86  286.723009
  -3   1  -2 8788.16  304.21 859
  -3   1  -2 9185.44  357.181156
  -3   1  -2 9829.71  384.271458
  -3  -1  -2 7454.80  243.35 757
  -3  -1  -2 9012.77  360.741100
   3   1  -2 7365.86  278.78 216
   3   1  -2 9950.56  346.56 541
   3   1  -211653.04  360.29 927
   3   1  -210440.96  395.502504
   3   1  -2 6914.97  270.142796
   3   1  -2 6973.34  249.883064
  -3   1   2 7075.35  232.981069
  -3   1   2 8650.65  308.921259
  -3   1   2 9626.74  366.251546
   3  -1   2 9610.88  327.68 143
   3  -1   2 8563.87  356.102693
   3   1   3    9.70    1.80 300
   3   1   3   25.67    6.781773
   3   1   3    6.35    2.042087
   3   1   3    8.79    1.802411
   3   1   3    2.46    1.022761
   3   1   3    4.06    0.872905
  -3  -1   3    6.39    1.491561
  -3  -1   3    9.98    3.521864
  -3  -1   3   12.73    2.772164
   3  -1  -3    4.05    2.65 157
   3  -1  -3    5.46    2.14 463
   3  -1  -3    5.35    1.24 736
   3  -1  -3    6.55    1.742502
   3  -1  -3    5.21    1.532752
   3  -1  -3    6.07    1.823029
  -3   1  -3    2.55    1.82 842
  -3   1  -3   19.17    6.091145
  -3   1  -3   11.00    3.721443
  -3  -1  -3    6.34    1.39 763
  -3  -1  -3    4.00    2.001093
   3   1  -3    4.06    2.49 215
   3   1  -3   11.91    3.43 530
   3   1  -3    4.16    0.88 873
   3   1  -3   11.17    2.922806
   3   1  -3    9.39    2.433077
  -3   1   3    6.55    1.391290
  -3   1   3    6.12    1.901567
  -3   1   3    6.27    2.001867
   3  -1   3   10.00    1.41 150
   3  -1   3    9.78    3.462085
   3  -1   3   20.98    5.252374
   3  -1   3   14.84    3.762688
   3  -1   3   18.80    4.442895
   3   1   4 5598.26  225.841763
   3   1   4 4338.88  149.422075
   3   1   4 3708.93  155.042400
   3   1   4 2778.67  112.202762
  -3  -1   4 4146.80  172.581884
  -3  -1   4 4280.34  165.932182
   3  -1  -4 3750.67  166.20 164
   3  -1  -4 3633.10  165.94 467
   3  -1  -4 3536.58  133.53 752
   3  -1  -4 3024.51  128.982768
   3  -1  -4 4057.86  149.703046
  -3   1  -4 3989.75  152.28 833
  -3   1  -4 4562.87  176.161136
  -3  -1  -4 3534.60  113.68 441
  -3  -1  -4 4181.09  160.061091
  -3  -1  -4 3478.92  147.943239
   3   1  -4 3230.21  129.07 217
   3   1  -4 5239.34  178.65 849
   3   1  -4 3145.07  122.662818
   3   1  -4 3080.49  128.103088
  -3   1   4 3627.91  155.991887
  -3   1   4 4234.26  161.932168
   3  -1   4 3687.07  160.212366
   3  -1   4 4101.35  196.752686
   3   1   5  129.58   11.761758
   3   1   5  155.77   11.102066
   3   1   5  117.34   10.292392
  -3  -1   5  123.39    7.631610
  -3  -1   5  163.68   13.131900
  -3  -1   5  150.02   12.062198
   3  -1  -5   98.93   10.03 171
   3  -1  -5  111.77   10.18 473
   3  -1  -5  113.54    8.28 764
   3  -1  -5  107.35    8.152786
   3  -1  -5  128.13    9.093061
  -3   1  -5  121.65    8.57 828
  -3   1  -5  153.99   12.271132
  -3   1  -5  152.36   12.343230
  -3  -1  -5  116.22   10.151091
  -3  -1  -5  136.12   11.253223
   3   1  -5  103.93    8.05 220
   3   1  -5  125.99   10.30 521
   3   1  -5  159.60   10.69 839
   3   1  -5  118.21    7.762830
   3   1  -5   99.36    7.683097
  -3   1   5  115.43    8.761345
  -3   1   5  124.49    9.861604
  -3   1   5  126.24    9.701903
  -3   1   5  167.80   10.892191
   3  -1   5  154.19   12.111784
   3  -1   5  160.17   12.902063
   3  -1   5  121.71   10.162361
   3  -1   5  123.68   10.612686
   3   1   6 5568.98  228.501755
   3   1   6 5422.25  188.752060
   3   1   6 5124.08  225.312387
   3   1   6 5091.82  164.552771
  -3  -1   6 6723.87  268.611914
  -3  -1   6 7200.95  264.102213
   3  -1  -6 4552.38  191.78 179
   3  -1  -6 4860.67  216.61 478
   3  -1  -6 5086.75  194.00 773
   3  -1  -6 5183.64  209.132805
   3  -1  -6 5674.90  225.193074
  -3   1  -6 6576.35  218.18 557
  -3   1  -6 4549.92  193.25 826
  -3   1  -6 7371.80  313.593223
  -3  -1  -6 4598.57  183.93 781
  -3  -1  -6 6112.55  226.891092
   3   1  -6 4624.10  179.36 224
   3   1  -6 5794.55  212.27 521
   3   1  -6 7503.90  259.16 835
   3   1  -6 5613.02  201.602843
   3   1  -6 4594.21  183.043106
  -3   1   6 4517.15  205.231366
  -3   1   6 6411.40  252.561619
  -3   1   6 6560.26  246.001918
  -3   1   6 7678.28  261.112212
   3  -1   6 5194.09  191.521778
   3  -1   6 4455.82  175.602358
   3  -1   6 4883.52  184.382688
   3   1   7    2.64    2.951753
   3   1   7   -0.36    1.732056
   3   1   7    1.09    2.012384
  -3  -1   7    1.07    1.971645
  -3  -1   7   -1.86    3.261927
  -3  -1   7    0.42    2.592227
   3  -1  -7   -0.27    2.33 187
   3  -1  -7    4.21    2.49 484
   3  -1  -7   -0.38    1.79 782
   3  -1  -7    0.33    1.672826
   3  -1  -7    6.50    4.303085
  -3   1  -7    2.77    1.77 552
  -3   1  -7    5.80    3.18 826
  -3   1  -7   17.73    5.631127
  -3   1  -7    5.37    3.193218
  -3  -1  -7    0.97    1.50 484
  -3  -1  -7    0.23    2.25 787
  -3  -1  -7    0.69    3.211095
  -3  -1  -7    3.50    2.503208
   3   1  -7    1.34    2.59 229
   3   1  -7    8.32    3.85 522
   3   1  -7   -0.30    2.772857
   3   1  -7    1.27    2.673114
  -3   1   7   -0.62    1.881384
  -3   1   7    7.80    4.991633
  -3   1   7    1.85    3.391930
  -3   1   7    4.80    2.242230
   3  -1   7   14.15    4.102053
   3  -1   7    2.11    2.012357
   3  -1   7    1.18    1.062693
   3   1   8 2129.29  105.311753
   3   1   8 1836.89   81.092054
   3   1   8 2058.26   97.832383
  -3  -1   8 2324.61  106.841659
  -3  -1   8 3223.76  141.791939
  -3  -1   8 3242.78  135.522240
   3  -1  -8 2120.71   96.67 196
   3  -1  -8 2454.00  108.44 490
   3  -1  -8 2403.17  102.73 790
   3  -1  -8 2602.59  114.283096
  -3   1  -8 2481.34  102.86 828
  -3   1  -8 2131.97   99.063216
  -3  -1  -8 2093.75  107.38 793
  -3  -1  -8 2674.02  116.941098
   3   1  -8 2218.01   98.87 235
   3   1  -8 2815.03  117.90 524
   3   1  -8 3268.68  122.072871
   3   1  -8 2457.54  107.583122
  -3   1   8 1980.46  108.471400
  -3   1   8 2862.77  123.641645
  -3   1   8 3507.89  136.761942
  -3   1   8 3167.92  121.782247
   3  -1   8 2017.39   85.371774
   3  -1   8 1874.87   75.162052
   3  -1   8 1807.44   81.132357
   3   1   9   17.22    4.431755
   3   1   9   12.48    2.602054
   3   1   9   12.83    2.302383
  -3  -1   9   21.61    3.401672
  -3  -1   9   26.93    5.271949
  -3  -1   9   21.34    4.222253
  -3  -1   9   30.40    6.852526
   3  -1  -9   11.44    3.17 206
   3  -1  -9   13.48    3.97 496
   3  -1  -9   31.18    5.343106
  -3   1  -9   21.46    4.12 830
  -3   1  -9   39.27    6.001131
  -3   1  -9   11.59    3.083216
  -3  -1  -9   13.98    3.77 799
  -3  -1  -9   22.92    5.461102
  -3  -1  -9   11.88    3.163207
   3   1  -9   14.19    3.32 241
   3   1  -9   20.84    4.64 527
   3   1  -9   33.78    4.91 837
   3   1  -9   17.55    3.683129
  -3   1   9   18.00    5.081657
  -3   1   9   27.09    5.141952
  -3   1   9   18.69    3.052263
   3  -1   9   21.30    3.001774
   3  -1   9   11.08    3.202052
   3  -1   9   14.95    2.452359
   3   1  10 2411.85  125.921757
   3   1  10 2399.88  110.262055
   3   1  10 2213.24  109.302386
  -3  -1  10 3659.02  147.821684
  -3  -1  10 5190.33  208.621960
  -3  -1  10 4737.99  190.052265
   3  -1 -10 2968.61  141.95 216
   3  -1 -10 3056.60  150.85 502
   3  -1 -10 3267.83  142.10 805
   3  -1 -10 3680.38  170.903116
  -3   1 -10 3392.93  153.62 834
  -3   1 -10 3830.84  166.231134
  -3   1 -10 2582.15  118.563217
  -3  -1 -10 3097.63  153.25 805
  -3  -1 -10 3693.85  172.371107
   3   1 -10 3176.20  157.54 249
   3   1 -10 3865.48  170.65 530
   3   1 -10 4408.90  181.76 841
   3   1 -10 3783.79  167.183137
  -3   1  10 4225.64  177.501669
  -3   1  10 4510.45  181.631962
   3  -1  10 2422.40  105.451775
   3  -1  10 2366.31  101.082053
   3  -1  10 2265.29   98.492362
   3   1  11    9.81    3.321760
   3   1  11   10.96    2.952057
   3   1  11    4.79    2.182389
  -3  -1  11   21.99    5.341969
  -3  -1  11   17.46    3.872277
   3  -1 -11   11.06    4.18 508
   3  -1 -11    9.27    3.10 813
   3  -1 -11   10.37    4.803125
  -3   1 -11   19.72    5.08 838
  -3   1 -11   21.18    5.931137
  -3   1 -11   14.76    3.793219
  -3  -1 -11    9.36    3.89 811
  -3  -1 -11   22.78    5.921112
   3   1 -11    8.24    3.27 258
   3   1 -11   18.45    5.17 535
   3   1 -11   18.04    4.67 845
   3   1 -11   16.88    4.633144
  -3   1  11   14.80    4.801679
  -3   1  11   17.49    5.121972
   3  -1  11   12.33    2.991778
   3  -1  11    9.96    3.152054
   3  -1  11   12.39    2.652366
   3   1  12  867.60   53.291763
   3   1  12  685.15   47.322059
  -3  -1  12 1918.74   96.351978
  -3  -1  12 1311.32   67.842288
   3  -1 -12 1099.36   71.10 515
   3  -1 -12  915.19   58.53 820
   3  -1 -12 1459.05   85.273135
  -3   1 -12 1294.20   78.30 842
  -3   1 -12 1228.88   76.381142
  -3   1 -12  816.00   47.523222
  -3  -1 -12 1090.34   74.83 817
  -3  -1 -12 1277.12   83.791118
   3   1 -12 1439.06   77.75 539
   3   1 -12 1363.05   79.98 850
   3   1 -12 1497.99   90.403152
  -3   1  12 1394.33   79.371690
  -3   1  12 1590.67   91.741981
   3  -1  12  677.18   39.181781
   3  -1  12  775.47   43.002057
   3  -1  12  787.54   42.692370
   3   1  13    0.42    2.241768
  -3  -1  13   -0.48    3.121988
   3  -1 -13    1.53    2.47 522
   3  -1 -13    1.29    4.243144
  -3   1 -13    4.00    3.85 847
  -3   1 -13    1.85    2.951147
  -3   1 -13    2.61    1.713226
  -3  -1 -13    0.75    3.56 824
  -3  -1 -13    5.78    4.071124
   3   1 -13   -3.82    2.72 545
   3   1 -13   -1.33    3.353159
  -3   1  13    0.16    3.471701
  -3   1  13    1.17    2.891990
   3  -1  13    0.06    1.611785
   3  -1  13    1.25    1.922061
   3  -1  13    1.15    1.392376
   3   2   0  106.53    9.72 263
   3   2   0   84.01    4.93 620
   3   2   0   80.04    4.441027
   3   2   0   97.36    8.392158
   3   2   0  101.60   10.002486
   3   2   0   67.12    5.582810
   3   2   0   68.44    3.333099
  -3  -2   0  110.75    6.561093
  -3  -2   0   80.85    6.871459
   3  -2   0  104.54    9.29 113
   3  -2   0   93.12    6.47 399
   3  -2   0  102.87    9.142158
   3  -2   0   89.44    7.022407
   3  -2   0   73.70    8.422687
   3  -2   0   92.71    8.622953
  -3   2   0   79.99    5.24 951
  -3   2   0   85.98    7.601216
  -3   2   0   93.21    7.391516
   3   2   1    4.54    2.79 277
   3   2   1    0.46    0.55 655
   3   2   1    0.33    0.671056
   3   2   1    1.63    2.011438
   3   2   1    1.08    2.091794
   3   2   1   -1.20    1.472134
   3   2   1    3.73    1.772468
   3   2   1   -0.45    1.212806
  -3  -2   1    3.32    1.201492
  -3  -2   1    4.15    1.771823
   3  -2  -1    0.08    2.27 119
   3  -2  -1    7.17    1.51 414
   3  -2  -1    2.34    1.522433
   3  -2  -1    2.89    1.772698
   3  -2  -1    1.40    1.292975
  -3   2  -1    2.80    1.20 916
  -3   2  -1    4.56    2.441197
  -3   2  -1    2.70    1.931496
   3   2  -1   -0.45    2.23 253
   3   2  -1    3.06    1.26 592
   3   2  -1    0.74    0.66 987
   3   2  -1    1.16    1.852503
  -3   2   1    1.02    1.551239
  -3   2   1    0.98    1.741536
  -3   2   1    1.93    1.711827
   3  -2   1   11.05    2.90 106
   3  -2   1    2.33    2.022131
   3  -2   1    1.20    1.742388
   3  -2   1    1.68    1.772678
   3  -2   1    2.64    1.402932
   3   2   2   29.88    4.17 298
   3   2   2   11.69    1.26 694
   3   2   2   10.77    1.701074
   3   2   2   23.77    4.281433
   3   2   2   23.95    4.841775
   3   2   2   12.24    2.322112
   3   2   2   21.93    3.652452
   3   2   2   16.62    2.112804
  -3  -2   2   15.51    1.941530
  -3  -2   2   18.80    2.611847
   3  -2  -2   12.76    2.48 426
   3  -2  -2   13.94    2.282462
   3  -2  -2   10.16    2.012711
   3  -2  -2   14.13    1.762995
  -3   2  -2   14.09    1.43 701
  -3   2  -2   16.30    2.06 890
  -3   2  -2   10.10    1.921181
  -3   2  -2   15.36    2.841478
   3   2  -2   14.70    3.42 247
   3   2  -2   15.17    2.12 573
   3   2  -2   18.38    2.06 944
   3   2  -2   13.10    2.262823
   3   2  -2    9.52    1.343105
  -3   2   2   13.21    1.541026
  -3   2   2   12.80    1.911263
  -3   2   2   13.61    2.201556
  -3   2   2   16.31    2.601853
   3  -2   2   19.79    2.89 103
   3  -2   2   18.15    2.792108
   3  -2   2   11.44    2.052373
   3  -2   2   12.32    2.692672
   3  -2   2   15.32    2.142914
   3   2   3   18.62    2.52 328
   3   2   3   26.28    5.121431
   3   2   3   34.63    6.371763
   3   2   3   24.47    3.702095
   3   2   3   40.73    4.452437
   3   2   3   19.85    2.552805
  -3  -2   3   28.99    4.631869
  -3  -2   3   29.36    4.872177
   3  -2  -3   20.02    3.95 134
   3  -2  -3   29.56    4.61 435
   3  -2  -3   18.67    3.152494
   3  -2  -3   15.73    2.602727
   3  -2  -3   18.62    2.813015
  -3   2  -3   27.43    2.19 662
  -3   2  -3   22.64    2.59 872
  -3   2  -3   29.51    3.831168
  -3   2  -3   26.99    3.821463
  -3  -2  -3   22.74    2.77 368
  -3  -2  -3   18.96    3.22 729
   3   2  -3   13.38    2.68 244
   3   2  -3   18.02    2.80 559
   3   2  -3   27.70    3.26 910
   3   2  -3   23.58    4.182831
   3   2  -3   17.48    2.503109
  -3   2   3   14.35    1.931055
  -3   2   3   20.50    3.141287
  -3   2   3   16.44    3.041574
  -3   2   3   20.57    3.771876
   3  -2   3   27.40    2.65 100
   3  -2   3   46.44    6.482089
   3  -2   3   30.49    4.262363
   3  -2   3   25.93    3.332668
   3  -2   3   28.37    3.472898
   3   2   4   32.46    5.061432
   3   2   4   34.10    4.611755
   3   2   4   27.12    3.842081
   3   2   4   37.20    4.382425
   3   2   4   30.19    2.612808
   3   2   4   21.74    1.692893
  -3  -2   4   31.03    4.231887
  -3  -2   4   33.23    3.662191
   3  -2  -4   23.55    4.26 142
   3  -2  -4   22.68    4.11 444
   3  -2  -4   19.62    2.322744
   3  -2  -4   26.13    2.763032
  -3   2  -4   36.62    2.76 629
  -3   2  -4   27.25    2.88 861
  -3   2  -4   32.26    3.571160
  -3   2  -4   27.38    3.681450
  -3  -2  -4   31.65    3.35 397
  -3  -2  -4   21.79    2.63 741
   3   2  -4   24.59    3.54 243
   3   2  -4   32.71    3.68 551
   3   2  -4   28.11    2.32 886
   3   2  -4   27.75    3.692839
   3   2  -4   23.32    2.643114
  -3   2   4   20.93    3.011077
  -3   2   4   22.10    2.871309
  -3   2   4   27.78    3.331591
  -3   2   4   31.95    3.831894
  -3   2   4   28.21    2.812165
   3  -2   4   34.15    2.85 103
   3  -2   4   41.50    5.072076
   3  -2   4   29.86    3.982356
   3  -2   4   29.62    3.502666
   3  -2   4   36.28    4.352886
   3   2   5    7.42    3.381434
   3   2   5    8.72    3.061750
   3   2   5    6.07    2.102072
   3   2   5    7.09    1.412817
  -3  -2   5    3.36    1.381623
  -3  -2   5   10.28    2.861903
  -3  -2   5    7.06    2.402205
   3  -2  -5    8.69    2.68 151
   3  -2  -5    3.83    1.96 452
   3  -2  -5    4.97    1.53 735
   3  -2  -5    4.35    1.582764
   3  -2  -5    3.32    1.763048
  -3   2  -5    8.32    1.58 605
  -3   2  -5    9.41    2.11 853
  -3   2  -5    4.91    3.011153
  -3   2  -5    8.85    3.763237
  -3  -2  -5    3.41    2.22 752
  -3  -2  -5    2.74    1.273225
   3   2  -5    6.06    2.37 244
   3   2  -5    9.85    2.48 545
   3   2  -5    5.16    1.26 872
   3   2  -5    4.62    2.162849
   3   2  -5   10.56    2.043120
  -3   2   5    9.23    2.101331
  -3   2   5    6.99    2.591606
  -3   2   5    4.66    2.411910
  -3   2   5    7.23    1.842194
   3  -2   5    6.93    2.212066
   3  -2   5    3.73    1.772352
   3  -2   5    6.58    1.812666
   3   2   6   25.92    4.911437
   3   2   6   26.69    4.951747
   3   2   6   22.71    4.262065
   3   2   6   17.98    3.452409
  -3  -2   6   33.93    4.991917
  -3  -2   6   30.82    3.822218
   3  -2  -6   13.44    3.78 460
   3  -2  -6   16.69    2.57 748
   3  -2  -6   21.52    2.712785
   3  -2  -6   19.84    3.483062
  -3   2  -6   16.16    1.95 591
  -3   2  -6   18.99    3.17 849
  -3   2  -6   20.67    4.161149
  -3   2  -6   21.56    4.743230
  -3  -2  -6   16.60    2.51 441
  -3  -2  -6   17.90    3.10 761
  -3  -2  -6   13.71    2.973213
   3   2  -6   20.23    3.73 246
   3   2  -6   25.66    3.79 542
   3   2  -6   21.63    2.42 864
   3   2  -6   25.79    3.172859
   3   2  -6   18.86    2.803125
  -3   2   6   15.44    3.371349
  -3   2   6   26.17    4.541620
  -3   2   6   28.97    5.311924
  -3   2   6   22.25    2.942220
   3  -2   6   17.06    2.701795
   3  -2   6   21.21    3.052060
   3  -2   6   20.36    3.082350
   3  -2   6   20.58    2.532668
   3   2   7    7.36    3.331747
   3   2   7    1.54    2.492061
   3   2   7    4.47    1.602405
  -3  -2   7    2.35    1.791660
  -3  -2   7   -3.12    3.031930
  -3  -2   7    5.58    2.472230
   3  -2  -7    5.47    2.43 170
   3  -2  -7   11.26    3.82 468
   3  -2  -7    7.66    2.12 760
   3  -2  -7    5.84    2.963075
  -3   2  -7    6.16    2.70 847
  -3   2  -7    4.12    3.091147
  -3   2  -7    2.30    2.373225
  -3  -2  -7    0.97    1.74 456
  -3  -2  -7    5.12    2.95 769
   3   2  -7    1.45    2.11 250
   3   2  -7    5.77    2.89 541
   3   2  -7    3.36    2.06 859
   3   2  -7    2.26    2.392870
   3   2  -7    5.49    2.633131
  -3   2   7    3.60    2.801366
  -3   2   7   -0.14    3.801632
  -3   2   7    4.76    4.371937
   3  -2   7    4.86    2.161791
   3  -2   7    5.30    2.352056
   3  -2   7    8.12    2.232349
   3  -2   7    2.90    1.232671
   3   2   8    8.56    3.641747
   3   2   8    5.39    2.472059
   3   2   8    2.28    2.032403
  -3  -2   8    9.97    3.361941
  -3  -2   8    3.43    3.252242
   3  -2  -8    3.81    2.47 179
   3  -2  -8    3.02    2.36 475
   3  -2  -8    4.31    1.67 770
   3  -2  -8    0.39    2.913086
  -3   2  -8    6.01    2.76 847
  -3   2  -8    9.26    3.241147
  -3   2  -8    5.43    2.933223
  -3  -2  -8    0.99    1.73 469
  -3  -2  -8    4.58    2.58 777
  -3  -2  -8    3.08    3.421086
   3   2  -8    1.38    2.40 254
   3   2  -8    3.55    2.35 542
   3   2  -8    3.61    2.03 857
   3   2  -8    3.80    2.363137
  -3   2   8    7.51    3.291382
  -3   2   8    4.79    3.291644
  -3   2   8   12.30    4.671947
   3  -2   8    3.72    1.771788
   3  -2   8    2.71    2.012054
   3  -2   8    1.08    1.982350
   3  -2   8    3.90    1.402676
   3   2   9   -0.13    3.431749
   3   2   9    0.50    2.512058
   3   2   9   -0.59    1.952402
  -3  -2   9    1.32    3.261952
  -3  -2   9    0.70    2.982253
  -3  -2   9    0.57    2.292534
   3  -2  -9    0.20    2.38 189
   3  -2  -9   -0.60    3.43 482
   3  -2  -9    1.52    2.01 780
   3  -2  -9    2.40    2.993098
  -3   2  -9    2.87    2.30 847
  -3   2  -9    1.24    3.081148
  -3   2  -9   -0.01    2.423223
  -3  -2  -9   -2.16    3.24 785
  -3  -2  -9    0.17    3.481090
   3   2  -9   -0.85    2.53 259
   3   2  -9   -2.08    3.04 543
   3   2  -9    0.95    1.95 858
   3   2  -9   -1.09    2.763143
  -3   2   9    3.66    2.851397
  -3   2   9    0.10    3.571655
  -3   2   9    4.87    4.111957
   3  -2   9    1.59    2.001787
   3  -2   9    0.14    1.792054
   3  -2   9    9.27    2.672352
   3   2  10   12.86    4.571752
   3   2  10    9.16    3.132059
  -3  -2  10   25.75    4.221961
  -3  -2  10   23.29    5.242264
   3  -2 -10    6.84    3.26 201
   3  -2 -10   11.51    4.28 490
   3  -2 -10   14.51    3.71 790
   3  -2 -10   14.82    3.493108
  -3   2 -10   11.81    3.71 849
  -3   2 -10   15.37    4.771149
  -3   2 -10    5.80    2.763223
  -3  -2 -10   11.67    3.71 792
  -3  -2 -10   21.45    5.811096
   3   2 -10   13.29    3.50 266
   3   2 -10   16.90    4.52 546
   3   2 -10   14.09    3.29 859
   3   2 -10   18.13    3.973149
  -3   2  10   17.80    4.831666
  -3   2  10   17.10    5.101966
   3  -2  10    6.82    2.311788
   3  -2  10    6.67    2.352055
   3  -2  10    9.42    2.832355
   3   2  11    1.86    2.981755
   3   2  11    0.64    2.432061
  -3  -2  11    3.22    2.841971
  -3  -2  11    1.59    3.192275
   3  -2 -11   -1.36    3.57 497
   3  -2 -11   -1.54    2.863118
  -3   2 -11   -1.88    3.741152
  -3   2 -11    0.65    2.483225
  -3  -2 -11   -4.00    3.56 800
  -3  -2 -11    7.62    5.021102
   3   2 -11    2.69    3.13 274
   3   2 -11    1.03    3.05 549
   3   2 -11    2.45    1.99 862
   3   2 -11    3.70    3.913155
  -3   2  11   -1.59    3.621676
  -3   2  11    1.75    3.431976
   3  -2  11   -1.48    1.211790
   3  -2  11    0.11    1.832057
   3  -2  11    0.42    1.972359
   3   2  12    0.95    2.431759
  -3  -2  12   -0.27    3.601980
  -3  -2  12    2.11    2.752286
   3  -2 -12   -0.55    3.44 504
   3  -2 -12    1.87    2.59 809
   3  -2 -12    2.35    3.573128
  -3   2 -12    3.61    2.91 855
  -3   2 -12   -0.08    3.791156
  -3   2 -12    0.23    1.883227
  -3  -2 -12    5.32    3.52 807
  -3  -2 -12   -0.47    4.731108
   3   2 -12    1.73    2.70 553
   3   2 -12    0.90    3.633162
  -3   2  12    4.03    4.231687
  -3   2  12    1.43    3.181985
   3  -2  12   -0.68    2.272059
   3  -2  12    1.29    1.822364
   3   2  13    2.83    2.521763
   3   2  13   -0.16    1.962066
  -3  -2  13    0.34    3.071989
  -3  -2  13    0.74    1.562296
   3  -2 -13    3.22    2.98 512
   3  -2 -13    2.33    3.123138
  -3   2 -13    4.69    2.97 860
  -3   2 -13   -1.52    2.471161
  -3   2 -13    1.07    2.043231
  -3  -2 -13    4.40    4.41 814
  -3  -2 -13    8.58    4.741115
   3   2 -13   -1.58    2.94 557
   3   2 -13    1.93    2.983169
  -3   2  13   -0.22    3.841697
  -3   2  13    0.88    2.331994
   3  -2  13    0.39    1.762063
   3  -2  13    0.43    1.502369
   3   3   0 5570.07  219.63 290
   3   3   0 3914.46  144.06 635
   3   3   0 4342.79  185.621008
   3   3   0 4328.99  172.192508
   3   3   0 3578.95  139.252839
  -3  -3   0 3426.20  131.311452
  -3  -3   0 4304.59  169.091809
   3  -3   0 4452.76  189.26  94
   3  -3   0 4260.40  165.162950
  -3   3   0 4307.92  155.88 958
  -3   3   0 4604.67  197.261232
  -3   3   0 4978.67  207.001534
  -3   3   0 4132.53  178.171812
   3   3   1  136.31   11.35 303
   3   3   1   96.74    5.94 660
   3   3   1  101.86    7.551031
   3   3   1  175.74   11.421409
   3   3   1  123.86    8.991788
   3   3   1  111.70    8.772145
   3   3   1  127.52   10.622494
   3   3   1  114.67    8.142838
  -3  -3   1   85.91    5.791489
  -3  -3   1  143.08   10.541834
  -3  -3   1  113.41    9.352163
   3  -3  -1  120.82   12.60 101
   3  -3  -1  142.96   10.212422
   3  -3  -1   97.89    8.242681
   3  -3  -1  128.54   10.382969
  -3   3  -1  119.55    7.92 711
  -3   3  -1  132.38    8.79 933
  -3   3  -1  134.89   11.441216
  -3   3  -1  161.33   12.071517
   3   3  -1  206.40   14.75 280
   3   3  -1  127.53    9.18 614
   3   3  -1  130.31    9.88 981
   3   3  -1  113.15    8.272842
   3   3  -1  199.98   10.963161
  -3   3   1  129.01    7.59 984
  -3   3   1  148.74   10.561250
  -3   3   1  113.52    9.201551
   3  -3   1  164.94   14.57  86
   3  -3   1  154.09   11.872144
   3  -3   1  116.04   10.112378
   3  -3   1  114.79   11.652664
   3  -3   1  135.86   10.222933
   3   3   2 7685.47  301.31 321
   3   3   2 4109.69  159.67 687
   3   3   2 4756.94  204.081052
   3   3   2 4969.25  181.222123
   3   3   2 5836.79  227.652480
   3   3   2 5565.09  189.982838
  -3  -3   2 5530.75  235.921856
  -3  -3   2 5373.22  215.952177
   3  -3  -2 6159.20  231.80 109
   3  -3  -2 5812.67  216.64 404
   3  -3  -2 4394.80  183.272693
   3  -3  -2 5675.18  197.972988
  -3   3  -2 4760.41  179.101201
  -3   3  -2 5599.30  193.271500
   3   3  -2 7036.24  295.69 273
   3   3  -2 4852.86  181.56 597
   3   3  -2 6976.73  257.94 954
   3   3  -2 4776.63  193.222846
   3   3  -2 6235.90  253.733148
  -3   3   2 5069.43  198.591011
  -3   3   2 5203.61  194.961269
  -3   3   2 4874.59  188.341568
  -3   3   2 5455.46  200.201867
   3  -3   2 5409.58  221.332365
   3  -3   2 5528.91  212.222658
   3  -3   2 5406.84  223.982917
   3   3   3  201.27   12.37 344
   3   3   3  159.36   10.74 714
   3   3   3  219.57   16.501068
   3   3   3  268.96   18.151414
   3   3   3  183.06   12.162105
   3   3   3  235.40   17.262466
  -3  -3   3  157.86    9.381584
  -3  -3   3  226.75   14.831877
  -3  -3   3  212.12   15.362189
   3  -3  -3  186.60   15.68 117
   3  -3  -3  228.61   17.39 416
   3  -3  -3  236.88   13.232490
   3  -3  -3  171.10   11.932707
   3  -3  -3  187.21   10.923006
  -3   3  -3  261.40   11.52 666
  -3   3  -3  189.41   11.67 896
  -3   3  -3  171.94    9.911190
  -3   3  -3  197.94   13.231485
   3   3  -3  241.94   16.77 269
   3   3  -3  173.91   10.51 583
   3   3  -3  231.29   14.49 930
   3   3  -3  193.47   13.862851
   3   3  -3  237.93   13.383144
  -3   3   3  178.33   10.731035
  -3   3   3  189.15   12.151288
  -3   3   3  187.86   12.931583
  -3   3   3  211.88   13.711888
   3  -3   3  345.56   20.812099
   3  -3   3  236.96   18.412356
   3  -3   3  185.98   13.752655
   3  -3   3  231.69   14.552903
   3   3   4 4906.90  181.541416
   3   3   4 5824.74  231.401750
   3   3   4 3771.36  151.572092
   3   3   4 4562.19  184.852454
   3   3   4 5440.81  187.192849
  -3  -3   4 3713.69  166.412201
   3  -3  -4 4084.46  162.85 427
   3  -3  -4 2648.62  113.742724
   3  -3  -4 3165.80  126.293023
  -3   3  -4 5169.32  174.21 645
  -3   3  -4 2760.66  114.55 884
  -3   3  -4 3074.82  117.771181
  -3   3  -4 3330.46  129.601472
  -3  -3  -4 3023.59  135.85  12
  -3  -3  -4 4028.82  154.60 377
   3   3  -4 4251.36  182.63 267
   3   3  -4 2789.34  115.65 574
   3   3  -4 3838.16  145.57 912
   3   3  -4 3459.11  157.762858
  -3   3   4 3044.85  116.081056
  -3   3   4 3057.41  135.931306
  -3   3   4 3714.23  149.161597
  -3   3   4 4669.82  180.361906
   3  -3   4 5742.23  205.582084
   3  -3   4 3379.67  151.182350
   3  -3   4 3531.59  135.412653
   3  -3   4 4394.85  187.912893
   3   3   5   45.43    6.871420
   3   3   5   48.34    6.951746
   3   3   5   45.10    5.712081
   3   3   5   38.86    5.072444
   3   3   5   75.73    5.292865
  -3  -3   5   48.71    4.871910
  -3  -3   5   52.64    5.222213
   3  -3  -5   35.79    5.88 136
   3  -3  -5   36.71    5.74 437
   3  -3  -5   26.78    3.182744
   3  -3  -5   38.92    3.773038
  -3   3  -5   65.44    5.42 629
  -3   3  -5   35.73    3.64 875
  -3   3  -5   36.05    4.231174
  -3   3  -5   38.70    4.311462
  -3  -3  -5   58.89    5.95 398
  -3  -3  -5   40.97    5.17 733
   3   3  -5   56.42    6.05 266
   3   3  -5   30.07    3.32 567
   3   3  -5   36.40    2.76 898
   3   3  -5   50.51    5.612866
   3   3  -5   51.83    5.033144
  -3   3   5   36.22    4.141324
  -3   3   5   53.56    5.701610
  -3   3   5   53.91    5.921921
  -3   3   5   41.25    3.412207
   3  -3   5   59.37    6.242073
   3  -3   5   42.07    4.652347
   3  -3   5   42.27    4.472654
   3  -3   5   44.18    5.352884
   3   3   6 4887.68  198.801424
   3   3   6 5561.05  236.681743
   3   3   6 4274.74  178.822074
   3   3   6 5343.26  208.862437
  -3  -3   6 5044.96  216.341923
  -3  -3   6 4607.91  204.822224
   3  -3  -6 3422.66  154.27 145
   3  -3  -6 3939.64  173.42 446
   3  -3  -6 3402.62  138.31 729
   3  -3  -6 3268.12  127.962766
   3  -3  -6 3277.65  145.283053
  -3   3  -6 4399.32  161.96 616
  -3   3  -6 3544.08  138.49 870
  -3   3  -6 4221.50  162.081169
  -3   3  -6 5485.65  229.783238
  -3  -3  -6 5827.71  244.44 417
   3   3  -6 4878.99  195.05 267
   3   3  -6 3420.28  146.88 563
   3   3  -6 3299.67  121.21 888
   3   3  -6 4669.15  197.142873
   3   3  -6 4892.25  186.263146
  -3   3   6 3628.33  156.601340
  -3   3   6 5403.07  205.591622
   3  -3   6 3377.34  147.052345
   3   3   7  104.41   10.861430
   3   3   7   81.24   10.101743
   3   3   7   97.33    9.672069
  -3  -3   7  130.00    9.691935
  -3  -3   7  138.28   11.622235
  -3  -3   7  133.78    9.562523
   3  -3  -7   70.76    8.30 155
   3  -3  -7  103.97    9.75 454
   3  -3  -7   85.14    6.46 743
   3  -3  -7   97.63    7.223067
  -3   3  -7   94.42    7.20 866
  -3   3  -7   88.47    8.341167
  -3   3  -7   87.98    6.841449
  -3   3  -7   91.14    8.233234
  -3  -3  -7   98.73    9.49 435
  -3  -3  -7   92.87   10.58 755
   3   3  -7  116.85    9.64 269
   3   3  -7   89.35    7.33 561
   3   3  -7   75.29    5.51 883
   3   3  -7  119.36    9.573149
  -3   3   7   86.93    7.541354
  -3   3   7  136.98   12.291634
  -3   3   7  132.09   10.251945
   3  -3   7   81.41    7.092062
   3  -3   7   76.90    7.262345
   3  -3   7   97.16    7.472659
   3   3   8 2946.24  152.031435
   3   3   8 2545.94  145.021744
   3   3   8 2345.90  119.692066
  -3  -3   8 3813.20  157.451946
  -3  -3   8 3481.75  153.342245
  -3  -3   8 3434.46  138.562533
   3  -3  -8 2347.01  114.37 166
   3  -3  -8 2799.37  128.37 463
   3  -3  -8 2520.11   97.79 755
   3  -3  -8 2741.12  119.703079
  -3   3  -8 2620.60  109.10 864
  -3   3  -8 2837.65  133.011165
  -3   3  -8 2413.39   98.941446
  -3   3  -8 2478.15  112.823231
  -3  -3  -8 2762.50  147.94 764
   3   3  -8 3497.44  151.42 273
   3   3  -8 2699.72  115.85 560
   3   3  -8 2350.08   92.22 879
   3   3  -8 3569.23  165.963153
  -3   3   8 2773.72  127.661371
  -3   3   8 3978.46  177.031645
  -3   3   8 4067.86  162.341955
   3  -3   8 2406.34  103.162059
   3  -3   8 2371.59  106.222346
   3   3   9   34.51    6.661746
   3   3   9   33.43    5.392065
  -3  -3   9   64.37    6.581956
  -3  -3   9   64.57    8.392255
  -3  -3   9   48.98    4.552543
   3  -3  -9   36.06    5.04 177
   3  -3  -9   45.22    5.53 471
   3  -3  -9   44.22    5.22 766
   3  -3  -9   41.23    5.003091
  -3   3  -9   37.79    4.14 864
  -3   3  -9   41.87    5.541165
  -3   3  -9   28.48    3.751445
  -3   3  -9   34.96    4.553230
  -3  -3  -9   37.52    6.09 773
   3   3  -9   54.47    6.89 277
   3   3  -9   40.63    4.91 560
   3   3  -9   27.70    2.95 877
   3   3  -9   55.79    8.013158
  -3   3   9   34.82    6.031385
  -3   3   9   71.91    8.801655
  -3   3   9   54.15    6.841965
   3  -3   9   34.66    3.922059
   3  -3   9   37.25    5.522348
   3  -3   9   28.81    3.152670
   3   3  10 1801.36  102.382065
  -3  -3  10 3838.75  165.481965
  -3  -3  10 3891.15  180.662265
  -3  -3  10 3215.79  147.462555
   3  -3 -10 2278.99  112.14 188
   3  -3 -10 3132.19  141.42 479
   3  -3 -10 2611.75  121.71 776
   3  -3 -10 2878.54  137.933102
  -3   3 -10 2506.96  109.73 865
  -3   3 -10 2780.35  140.161166
  -3   3 -10 2013.22   90.301445
  -3   3 -10 2093.67   97.613230
  -3  -3 -10 3211.17  166.03 781
  -3  -3 -10 3493.62  168.751087
   3   3 -10 3064.89  158.98 283
   3   3 -10 2712.56  126.02 561
   3   3 -10 2322.15   96.41 877
   3   3 -10 3718.52  160.073163
  -3   3  10 4193.11  192.151665
  -3   3  10 3452.76  166.241974
   3  -3  10 1995.36  100.992059
   3  -3  10 2304.38  111.532351
   3   3  11   13.17    4.361752
   3   3  11   13.75    3.302067
  -3  -3  11   28.37    4.981975
  -3  -3  11   30.11    6.312275
   3  -3 -11   27.75    5.54 487
   3  -3 -11   16.60    4.12 787
   3  -3 -11   24.18    5.173113
  -3   3 -11   20.84    3.70 867
  -3   3 -11   22.97    4.801168
  -3   3 -11    9.67    3.483231
  -3  -3 -11   21.78    6.66 790
  -3  -3 -11   27.82    6.891093
   3   3 -11   12.98    3.19 564
   3   3 -11   14.71    2.69 879
   3   3 -11   25.32    4.673168
  -3   3  11   30.27    6.551675
   3  -3  11   10.28    2.862061
   3  -3  11   19.65    3.622355
  -3  -3  12 1587.49   99.351984
  -3  -3  12 2031.99  104.542285
   3  -3 -12 1069.46   66.55 798
   3  -3 -12 1368.80   83.663124
  -3   3 -12 1061.39   62.72 869
  -3   3 -12  973.75   62.301171
  -3   3 -12  821.94   48.333234
  -3  -3 -12 1509.93  104.541100
   3   3 -12 1095.85   70.43 567
   3   3 -12 1355.26   74.783174
  -3   3  12 1792.04  102.261685
  -3   3  12 1419.53   79.531992
   3  -3  12  813.52   50.602063
   3  -3  12  870.14   59.022360
   3   4   0   10.07    2.42 311
   3   4   0   11.47    1.98 647
   3   4   0   15.23    2.471003
   3   4   0   11.87    2.482863
  -3  -4   0    7.86    1.401452
  -3  -4   0   10.41    1.841825
  -3  -4   0    4.38    1.462171
   3  -4   0   12.07    2.38 362
   3  -4   0    9.77    1.992391
   3  -4   0   10.37    3.102662
   3  -4   0   12.79    2.652951
  -3   4   0   10.73    1.94 965
  -3   4   0   11.08    3.041245
  -3   4   0    7.40    2.251552
  -3   4   0    7.73    1.901834
   3   4   1    7.54    3.38 323
   3   4   1    3.33    1.26 667
   3   4   1    5.82    1.721022
   3   4   1   14.71    3.502864
  -3  -4   1    3.41    0.791496
  -3  -4   1    3.68    1.631848
  -3  -4   1    6.58    2.042182
   3  -4  -1    8.08    2.92  90
   3  -4  -1    6.87    1.80 377
   3  -4  -1    7.80    1.912417
   3  -4  -1    2.06    2.042670
   3  -4  -1   10.23    2.642968
  -3   4  -1    7.74    2.22 705
  -3   4  -1    7.15    1.91 945
  -3   4  -1   12.18    3.321232
  -3   4  -1    9.83    2.561537
  -3   4  -1    5.99    1.661803
   3   4  -1    5.55    1.98 302
   3   4  -1    4.05    1.72 630
   3   4  -1    9.61    1.87 983
   3   4  -1    7.83    1.971395
   3   4  -1    5.26    2.642864
   3   4  -1    5.30    1.143216
  -3   4   1    7.00    1.75 985
  -3   4   1    5.02    2.411260
  -3   4   1    6.03    2.291566
  -3   4   1    4.88    1.341862
   3  -4   1    6.61    3.39  76
   3  -4   1    6.85    1.912374
   3  -4   1    7.05    2.732655
   3  -4   1    9.20    2.792936
   3   4   2   83.36    8.35 338
   3   4   2   63.15    4.73 687
   3   4   2   79.06    7.881039
   3   4   2   94.46    8.331398
   3   4   2  104.17   10.451767
   3   4   2   60.56    4.742139
   3   4   2   78.33    6.222508
   3   4   2  100.19    7.752867
  -3  -4   2   65.09    6.101870
  -3  -4   2   56.38    5.512193
   3  -4  -2   76.21    8.89  98
   3  -4  -2   76.60    7.43 391
   3  -4  -2   79.69    6.272450
   3  -4  -2   53.95    5.172681
   3  -4  -2   89.18    7.442985
  -3   4  -2   83.67    6.85 689
  -3   4  -2   78.56    7.22 928
  -3   4  -2   65.65    5.641220
  -3   4  -2   70.20    5.481523
   3   4  -2   68.42    5.91 295
   3   4  -2   75.87    5.93 615
   3   4  -2   95.38    8.12 963
   3   4  -2   71.87    6.692867
   3   4  -2   51.44    4.233190
  -3   4   2   83.71    5.771006
  -3   4   2   63.01    5.971276
  -3   4   2   66.32    6.181580
  -3   4   2   76.50    5.831888
   3  -4   2   90.26    5.302136
   3  -4   2   67.71    6.232362
   3  -4   2   67.80    6.912651
   3  -4   2   73.30    7.722922
   3   4   3    1.96    1.51 355
   3   4   3    1.95    1.40 708
   3   4   3    3.72    3.001401
   3   4   3    2.74    3.941756
   3   4   3    0.98    1.182121
   3   4   3    2.19    1.202497
  -3  -4   3   21.80    6.132202
   3  -4  -3   -1.37    2.91 106
   3  -4  -3    2.05    1.84 403
   3  -4  -3    1.01    1.712694
   3  -4  -3    1.47    1.683001
  -3   4  -3   -0.25    1.09 673
  -3   4  -3    3.55    1.50 914
  -3   4  -3    1.49    1.381209
   3   4  -3    1.30    2.12 291
   3   4  -3    1.32    1.70 603
   3   4  -3    7.35    2.582870
   3   4  -3    1.74    1.113178
  -3   4   3    0.10    1.111026
  -3   4   3    1.29    1.701291
  -3   4   3    4.80    2.711593
  -3   4   3    0.61    1.181907
   3  -4   3    1.61    1.80  68
   3  -4   3    1.17    1.512113
   3  -4   3    3.18    1.952353
   3  -4   3    1.78    1.642648
   3  -4   3    5.82    2.382910
   3   4   4   28.74    4.461069
   3   4   4   21.62    4.581406
   3   4   4   32.88    5.541748
   3   4   4   22.69    2.352105
   3   4   4   21.83    3.102487
  -3  -4   4   27.91    3.421905
  -3  -4   4   25.18    3.962212
   3  -4  -4   19.06    4.49 115
   3  -4  -4   26.63    4.14 414
   3  -4  -4   14.04    2.282709
   3  -4  -4   16.38    2.623017
  -3   4  -4   28.56    3.15 658
  -3   4  -4   20.30    3.02 903
  -3   4  -4   15.29    2.561200
  -3   4  -4   17.70    2.491496
  -3  -4  -4   14.33    2.67  17
  -3  -4  -4   22.96    2.96 368
  -3  -4  -4    5.44    2.032523
   3   4  -4   26.05    3.94 288
   3   4  -4   17.34    2.25 594
   3   4  -4   32.75    3.69 930
   3   4  -4   24.79    4.182875
   3   4  -4   27.37    3.333171
  -3   4   4   18.80    2.801044
  -3   4   4   18.39    3.481307
  -3   4   4   25.43    3.921605
  -3   4   4   28.26    3.421923
   3  -4   4   30.62    3.67  65
   3  -4   4   42.32    4.392096
   3  -4   4   18.64    3.192348
   3  -4   4   28.01    3.742647
   3  -4   4   30.87    4.492900
   3   4   5   10.40    4.221411
   3   4   5    9.55    3.611744
   3   4   5    2.84    1.862094
   3   4   5    7.25    1.692479
  -3  -4   5    6.01    2.451919
  -3  -4   5    8.47    2.722222
   3  -4  -5    3.95    3.39 124
   3  -4  -5   10.08    3.71 425
   3  -4  -5    3.69    1.552728
   3  -4  -5    6.60    1.543033
  -3   4  -5   15.89    3.53 645
  -3   4  -5   10.58    1.90 895
  -3   4  -5    9.92    2.281194
  -3   4  -5    7.94    1.661487
  -3  -4  -5    1.55    1.23  41
  -3  -4  -5    9.44    2.68 387
   3   4  -5   14.31    3.76 286
   3   4  -5    8.49    2.43 587
   3   4  -5    9.35    2.28 918
   3   4  -5    9.06    2.833168
  -3   4   5    8.20    2.641061
  -3   4   5    8.12    2.801322
  -3   4   5    7.87    3.471617
   3  -4   5    8.30    1.67  65
   3  -4   5   23.24    4.932084
   3  -4   5   10.03    2.182345
   3  -4   5    8.64    2.302647
   3  -4   5    8.81    4.182893
   3   4   6   29.08    5.401416
   3   4   6   18.53    4.971742
   3   4   6   12.60    2.732086
  -3  -4   6   17.00    3.121931
  -3  -4   6   17.79    3.872232
  -3  -4   6   19.05    3.272527
   3  -4  -6   12.27    3.23 134
   3  -4  -6   10.38    3.59 435
   3  -4  -6   13.70    2.093047
  -3   4  -6   11.68    2.32 635
  -3   4  -6   12.05    2.01 888
  -3   4  -6   12.32    2.451189
  -3   4  -6   12.77    2.031478
  -3  -4  -6   12.12    2.71 404
  -3  -4  -6    9.24    3.12 732
   3   4  -6   17.21    3.18 287
   3   4  -6   14.05    1.89 582
   3   4  -6   12.25    1.70 909
   3   4  -6   15.84    2.683168
  -3   4   6    9.91    2.541076
  -3   4   6   12.73    2.981337
  -3   4   6   15.48    4.711628
  -3   4   6   18.75    3.801947
   3  -4   6   15.45    3.022076
   3  -4   6   14.19    2.912344
   3  -4   6   14.70    3.132649
   3  -4   6   18.73    3.472887
   3   4   7   -0.41    3.831421
   3   4   7   -3.60    3.761742
   3   4   7    3.33    2.282080
  -3  -4   7    2.95    2.261942
  -3  -4   7    2.76    2.802241
  -3  -4   7    1.62    2.642534
   3  -4  -7   -0.13    2.74 144
   3  -4  -7   -0.04    3.00 444
   3  -4  -7   -1.93    1.46 730
   3  -4  -7    0.37    1.403061
  -3   4  -7    0.35    1.44 884
  -3   4  -7    1.60    1.981185
  -3   4  -7    0.88    1.201472
  -3  -4  -7   -1.67    2.32 421
  -3  -4  -7    2.01    2.73 743
   3   4  -7    1.47    2.48 288
   3   4  -7   -1.44    1.35 579
   3   4  -7    0.80    0.93 902
   3   4  -7   -0.65    2.063169
  -3   4   7    1.30    2.071351
  -3   4   7    1.51    3.591638
  -3   4   7    1.58    2.121957
   3  -4   7    3.51    1.882071
   3  -4   7    1.83    1.992344
   3  -4   7    0.94    1.662652
   3  -4   7    1.26    1.852883
   3   4   8   36.61    7.391427
   3   4   8   26.06    6.581743
   3   4   8   21.93    3.892077
  -3  -4   8   38.42    5.141953
  -3  -4   8   54.92    5.932250
  -3  -4   8   34.80    4.232543
   3  -4  -8   15.01    3.43 155
   3  -4  -8   36.02    4.91 453
   3  -4  -8   26.02    3.36 743
   3  -4  -8   26.89    3.793074
  -3   4  -8   23.14    3.18 882
  -3   4  -8   24.09    3.821183
  -3   4  -8   22.51    2.721468
  -3  -4  -8   19.22    4.51 436
  -3  -4  -8   34.61    6.38 754
   3   4  -8   32.43    4.14 291
   3   4  -8   22.06    2.81 577
   3   4  -8   24.04    2.34 898
   3   4  -8   37.09    4.223171
  -3   4   8   22.22    3.971365
  -3   4   8   43.07    6.841648
  -3   4   8   40.58    5.401966
   3  -4   8   27.72    4.202068
   3  -4   8   31.18    4.462345
   3  -4   8   30.85    3.762656
   3   4   9    7.63    5.581433
   3   4   9   -4.04    4.091745
   3   4   9    3.70    2.262075
  -3  -4   9    1.49    2.771962
  -3  -4   9    0.60    2.682259
  -3  -4   9    0.45    1.972552
   3  -4  -9    1.45    2.75 166
   3  -4  -9    1.19    3.00 462
   3  -4  -9    1.00    2.30 755
   3  -4  -9    2.25    2.333086
  -3   4  -9    2.76    1.61 880
  -3   4  -9    0.23    1.921183
  -3   4  -9    3.45    2.583239
  -3  -4  -9    2.40    3.45 763
   3   4  -9    4.42    2.44 294
   3   4  -9    0.89    2.03 576
   3   4  -9    0.77    1.26 896
   3   4  -9    2.82    2.483174
  -3   4   9   -1.52    4.811657
  -3   4   9    0.78    2.641975
   3  -4   9    2.05    1.702066
   3  -4   9    1.88    2.002347
   3  -4   9    2.01    1.802662
   3   4  10   -3.46    3.861747
   3   4  10    1.18    2.022075
  -3  -4  10    1.34    2.411972
  -3  -4  10   10.05    3.262268
  -3  -4  10    3.75    2.752562
   3  -4 -10    2.17    1.89 177
   3  -4 -10    7.97    3.67 471
   3  -4 -10    2.72    2.31 766
   3  -4 -10    2.41    2.303098
  -3   4 -10    1.69    1.73 880
  -3   4 -10    5.26    2.111183
  -3   4 -10    3.22    2.053239
  -3  -4 -10    1.93    4.67 772
   3   4 -10    3.49    1.93 299
   3   4 -10    3.10    1.95 577
   3   4 -10    2.50    1.27 895
   3   4 -10    1.41    2.353177
  -3   4  10    4.05    2.931390
  -3   4  10    5.22    4.631667
  -3   4  10    3.12    2.591984
   3  -4  10    3.14    1.712066
   3  -4  10    4.30    2.292350
   3   4  11   -2.43    3.031751
   3   4  11    0.62    1.952076
  -3  -4  11    0.98    2.101981
  -3  -4  11    3.07    2.952278
   3  -4 -11    0.37    3.39 479
   3  -4 -11    1.97    2.393109
  -3   4 -11    3.10    1.64 881
  -3   4 -11    0.57    2.021185
  -3   4 -11    3.15    2.353239
  -3  -4 -11   -1.40    4.73 781
  -3  -4 -11    2.55    4.561087
   3   4 -11    2.99    1.85 579
   3   4 -11    4.34    2.033181
  -3   4  11    2.20    2.581403
  -3   4  11    1.61    3.461676
   3  -4  11    0.47    1.472068
   3  -4  11   -0.48    1.972354
   3   4  12    4.07    3.051755
   3   4  12    2.82    1.832077
  -3  -4  12    8.05    3.121990
  -3  -4  12   15.97    4.212287
   3  -4 -12    9.44    3.26 488
   3  -4 -12    6.53    3.04 788
   3  -4 -12    5.94    2.843121
  -3   4 -12    8.86    2.34 883
  -3   4 -12    4.19    2.011188
  -3  -4 -12    7.23    5.20 790
  -3  -4 -12   17.42    6.071094
   3   4 -12   11.01    2.39 581
   3   4 -12    4.93    2.293186
  -3   4  12   11.51    4.941686
  -3   4  12    7.74    2.472001
   3  -4  12    2.86    1.672070
   3  -4  12    6.55    2.312358
   3   5   0 3792.46  158.09 329
   3   5   0 3474.43  141.05 658
   3   5   0 5353.48  225.481003
  -3  -5   0 3014.20  125.022193
  -3  -5   0 3749.00  149.512523
   3  -5   0 3703.02  137.442391
   3  -5   0 3287.74  167.552657
   3  -5   0 3763.38  146.792955
  -3   5   0 3667.82  150.88 718
  -3   5   0 4079.21  162.27 972
  -3   5   0 4005.54  167.531258
   3   5   1   78.98    7.95 339
   3   5   1   52.67    5.49 674
   3   5   1   78.31    7.291019
   3   5   1   84.80    8.311386
  -3  -5   1   46.71    4.121869
  -3  -5   1   54.15    5.352200
  -3  -5   1   70.55    6.352523
   3  -5  -1   55.94    8.98  84
   3  -5  -1   74.72    8.03 372
   3  -5  -1   49.02    6.462665
   3  -5  -1   72.49    7.632969
  -3   5  -1   60.44    5.72 705
  -3   5  -1   71.81    6.09 956
  -3   5  -1   76.05    7.641246
  -3   5  -1   52.55    4.491558
  -3  -5  -1   48.52    4.111823
  -3  -5  -1   57.83    5.932525
   3   5  -1   53.65    5.47 320
   3   5  -1   64.72    5.80 644
   3   5  -1   90.50    8.05 987
   3   5  -1  108.77    8.461378
  -3   5   1   64.44    6.06 988
  -3   5   1   60.62    6.131270
  -3   5   1   61.50    5.281582
   3  -5   1   42.16    4.882373
   3  -5   1   59.45    6.832652
   3  -5   1   70.47    6.412941
   3   5   2 3238.43  150.54 351
   3   5   2 2886.40  110.98 691
   3   5   2 3816.34  155.871768
  -3  -5   2 2650.31  123.471888
  -3  -5   2 2800.68  121.032208
  -3  -5   2 3299.73  128.532524
   3  -5  -2 3493.20  166.07  91
   3  -5  -2 2992.92  131.60 384
   3  -5  -2 2366.51  110.332674
   3  -5  -2 3076.66  125.582985
  -3   5  -2 3310.58  146.61 692
  -3   5  -2 3225.79  138.43 942
  -3   5  -2 2808.05  116.471236
   3   5  -2 2269.57  104.06 314
   3   5  -2 3021.93  128.17 631
   3   5  -2 4194.40  185.50 972
  -3   5   2 3148.79  122.351005
  -3   5   2 2912.80  130.271283
   3  -5   2 3072.42  130.232362
   3  -5   2 3028.34  126.192647
   3  -5   2 3150.90  144.222929
   3   5   3   58.49    5.05 708
   3   5   3   81.65    7.821048
   3   5   3   77.42    8.281394
   3   5   3   78.91    8.731758
   3   5   3   47.06    3.822140
  -3  -5   3   48.15    5.081905
  -3  -5   3   58.01    5.572216
  -3  -5   3   75.63    7.302526
   3  -5  -3   57.06    8.53 100
   3  -5  -3   70.14    8.71 396
   3  -5  -3   46.24    5.532685
   3  -5  -3   63.74    5.423000
  -3   5  -3   66.16    5.56 680
  -3   5  -3   65.67    6.73 930
  -3   5  -3   50.89    5.671226
  -3   5  -3   44.47    3.781534
  -3  -5  -3   59.91    6.09   6
  -3  -5  -3   40.26    5.312536
   3   5  -3   58.45    5.56 309
   3   5  -3   50.26    3.94 620
   3   5  -3   82.98    7.82 958
   3   5  -3   36.79    3.243209
  -3   5   3   56.40    4.651022
  -3   5   3   55.66    6.071297
  -3   5   3   84.83    8.141604
   3  -5   3   56.78    5.492354
   3  -5   3   48.54    5.512645
   3  -5   3   64.23    7.212918
   3   5   4 3660.65  158.941061
   3   5   4 4159.20  180.891751
  -3  -5   4 2990.92  132.411920
  -3  -5   4 3187.82  136.482224
  -3  -5   4 3300.60  127.602530
   3  -5  -4 3138.43  144.37 108
   3  -5  -4 2945.73  142.35 407
   3  -5  -4 2462.87  101.043015
  -3   5  -4 3520.05  154.57 668
  -3   5  -4 2527.48  111.38 920
  -3   5  -4 2483.59  101.031218
  -3   5  -4 2334.51   89.971523
  -3  -5  -4 2532.38  118.07 364
   3   5  -4 2602.72  113.14 306
   3   5  -4 2045.02   86.99 611
   3   5  -4 3746.65  165.79 945
   3   5  -4 2006.31   95.273199
  -3   5   4 2646.79  103.701039
  -3   5   4 2714.35  122.701310
  -3   5   4 3651.44  157.961614
   3  -5   4 2669.35  120.312349
   3  -5   4 2523.07  109.662644
   3  -5   4 3658.67  173.402909
   3   5   5   49.10    6.881073
   3   5   5   46.72    7.761404
   3   5   5   52.04    7.021746
   3   5   5   32.60    3.462111
  -3  -5   5   43.95    4.701932
  -3  -5   5   58.12    6.302232
  -3  -5   5   53.18    5.642534
   3  -5  -5   34.35    5.87 117
   3  -5  -5   41.22    5.74 417
   3  -5  -5   23.54    2.842718
   3  -5  -5   31.84    4.023030
  -3   5  -5   54.37    5.89 658
  -3   5  -5   33.43    3.79 912
  -3   5  -5   31.03    3.971212
  -3   5  -5   35.27    3.131514
  -3  -5  -5   32.01    3.47 381
   3   5  -5   35.48    4.28 304
   3   5  -5   29.62    3.68 604
   3   5  -5   40.52    3.74 935
   3   5  -5   34.44    3.573193
  -3   5   5   35.39    3.731054
  -3   5   5   36.15    4.951323
  -3   5   5   45.42    6.641625
   3  -5   5   60.41    5.87  62
   3  -5   5   31.79    4.862346
   3  -5   5   47.49    5.052644
   3  -5   5   55.85    6.422902
   3   5   6 2250.32  119.001410
   3   5   6 2158.82  110.091743
   3   5   6 1444.68   79.162102
  -3  -5   6 2197.07   95.101943
  -3  -5   6 2536.33  109.862240
  -3  -5   6 2346.93   98.272540
   3  -5  -6 1568.28   92.57 126
   3  -5  -6 1522.07   86.18 427
   3  -5  -6 1531.68   78.353044
  -3   5  -6 1396.70   64.65 906
  -3   5  -6 1543.04   69.791207
  -3  -5  -6 1524.79   83.14 397
  -3  -5  -6 1824.56   89.01 725
   3   5  -6 1684.96   78.11 304
   3   5  -6 1379.38   59.42 599
   3   5  -6 1476.46   62.52 927
   3   5  -6 1447.29   65.183190
  -3   5   6 1486.51   67.221068
  -3   5   6 1651.55   83.351336
  -3   5   6 2472.90  115.211633
   3  -5   6 1671.18   84.572344
   3  -5   6 1896.95   95.162896
   3   5   7   46.45    9.121416
   3   5   7   45.78    7.301743
  -3  -5   7   39.33    4.231954
  -3  -5   7   62.58    6.492248
  -3  -5   7   49.74    6.032546
   3  -5  -7   25.73    4.48 136
   3  -5  -7   37.50    5.79 437
   3  -5  -7   33.38    3.58 722
   3  -5  -7   25.62    4.103058
  -3   5  -7   25.73    3.47 901
  -3   5  -7   27.98    4.211204
  -3  -5  -7   29.45    4.90 412
  -3  -5  -7   37.06    6.13 735
   3   5  -7   32.86    3.78 596
   3   5  -7   28.81    2.64 920
   3   5  -7   31.87    3.793189
  -3   5   7   36.50    5.121349
  -3   5   7   46.26    7.181643
   3  -5   7   34.72    4.702344
   3  -5   7   49.73    5.742649
   3  -5   7   38.98    4.962892
   3   5   8 1681.68  114.031422
  -3  -5   8 1961.47   95.201963
  -3  -5   8 2496.89  111.862256
  -3  -5   8 2242.49  106.862553
   3  -5  -8 1206.85   75.72 147
   3  -5  -8 1563.09   87.75 446
   3  -5  -8 1221.95   72.57 735
   3  -5  -8 1315.13   70.003071
  -3   5  -8 1112.61   55.58 898
  -3   5  -8 1335.51   66.531201
  -3  -5  -8 1507.04   87.72 745
   3   5  -8 1457.78   75.26 307
   3   5  -8 1269.14   57.42 593
   3   5  -8 1274.95   56.73 916
   3   5  -8 1298.51   62.153189
  -3   5   8 1442.94   83.041361
  -3   5   8 2280.87  115.491652
   3  -5   8 1327.42   71.462345
   3  -5   8 1541.42   75.212889
   3   5   9   24.03    6.161428
   3   5   9   17.54    6.211746
  -3  -5   9   26.07    3.841972
  -3  -5   9   51.74    7.672265
  -3  -5   9   34.16    4.662561
   3  -5  -9   17.84    3.44 158
   3  -5  -9   30.09    5.69 455
   3  -5  -9   18.81    3.52 747
   3  -5  -9   20.37    4.423083
  -3   5  -9   12.79    2.29 896
  -3   5  -9   17.11    3.161200
   3   5  -9   20.67    3.59 310
   3   5  -9   17.72    2.90 592
   3   5  -9   18.60    2.68 913
   3   5  -9   17.68    2.863190
  -3   5   9   22.62    5.011374
  -3   5   9   38.04    7.321661
   3  -5   9   18.23    3.202347
   3  -5   9   26.32    4.032658
   3  -5   9   20.79    3.682888
   3   5  10 1106.92   83.051435
  -3  -5  10 1135.10   65.081981
  -3  -5  10 1295.04   72.932569
   3  -5 -10  645.61   44.30 170
   3  -5 -10  934.82   55.78 464
   3  -5 -10  597.02   42.53 759
   3  -5 -10  834.59   52.103096
  -3   5 -10  663.61   37.69 895
  -3   5 -10  672.44   40.001200
  -3  -5 -10  950.99   72.49 766
   3   5 -10  742.91   44.41 314
   3   5 -10  698.97   36.81 592
   3   5 -10  635.48   35.59 912
   3   5 -10  761.76   41.363193
  -3   5  10  685.71   47.621386
  -3   5  10 1403.96   82.181670
   3  -5  10  823.74   46.062350
   3  -5  10  853.04   48.202887
   3   5  11    9.27    4.131752
  -3  -5  11   21.73    4.622281
   3  -5 -11   14.76    3.96 473
   3  -5 -11    6.70    3.10 770
   3  -5 -11   11.05    3.153108
  -3   5 -11    6.94    1.89 896
  -3   5 -11    6.74    1.961202
  -3  -5 -11   19.64    6.021083
   3   5 -11   11.33    2.16 593
   3   5 -11   10.67    2.113196
  -3   5  11   20.51    5.401679
   3  -5  11    7.21    2.452354
   3  -5  11   13.39    2.862888
   3   6   0   29.19    4.08 344
   3   6   0   33.81    3.96 668
   3   6   0   54.48    5.971006
   3   6   0   56.73    6.801378
  -3  -6   0   27.47    3.562213
  -3  -6   0   30.41    4.602540
   3  -6   0   44.61    7.18  76
   3  -6   0   36.80    5.402656
   3  -6   0   34.08    4.462960
  -3   6   0   32.61    4.44 719
  -3   6   0   37.77    4.61 980
  -3   6   0   32.53    4.401269
  -3   6   0   32.06    3.501589
   3   6   1    6.84    2.85 352
   3   6   1    4.95    1.77 681
   3   6   1    4.85    2.261019
  -3  -6   1    1.54    1.542218
  -3  -6   1    8.94    2.692539
   3  -6  -1    4.31    3.48  83
   3  -6  -1    4.37    2.63 371
   3  -6  -1    2.51    2.722663
   3  -6  -1    5.32    2.732973
  -3   6  -1    6.72    2.47 708
  -3   6  -1    5.23    2.02 966
  -3   6  -1    5.79    2.391260
  -3  -6  -1    0.35    1.862543
   3   6  -1    4.08    2.10 336
   3   6  -1    3.66    2.33 655
   3   6  -1    6.17    2.60 993
  -3   6   1    4.31    2.07 993
  -3   6   1    1.60    2.121280
  -3   6   1    4.00    1.891598
   3  -6   1    3.06    3.33  71
   3  -6   1    2.13    1.792377
   3  -6   1    7.85    2.492651
   3  -6   1    3.68    2.312948
   3   6   2    2.93    1.60 695
   3   6   2    9.88    2.761031
   3   6   2    7.04    3.671386
  -3  -6   2    5.72    1.952224
  -3  -6   2    4.80    2.212540
   3  -6  -2   10.70    4.01  89
   3  -6  -2    3.80    2.08 382
   3  -6  -2    4.83    2.372671
   3  -6  -2    1.94    2.222987
  -3   6  -2    7.10    3.14 697
  -3   6  -2    9.35    3.01 954
  -3   6  -2    3.09    2.731251
  -3   6  -2    5.09    1.311570
  -3  -6  -2    6.61    2.39   3
  -3  -6  -2    2.27    1.952548
   3   6  -2    2.02    1.99 330
   3   6  -2    3.08    2.36 644
   3   6  -2   10.24    2.74 980
  -3   6   2   13.78    3.081008
  -3   6   2   17.31    4.091291
  -3   6   2   15.31    3.791607
   3  -6   2    4.31    2.75  68
   3  -6   2   18.49    4.102365
   3  -6   2   29.97    6.382647
   3  -6   2    6.71    3.382937
   3   6   3    0.32    1.62 710
   3   6   3    4.84    2.711045
   3   6   3    4.88    3.721391
   3   6   3    1.37    3.011761
  -3  -6   3    2.95    1.652230
  -3  -6   3    0.59    2.462541
   3  -6  -3    0.92    3.85  96
   3  -6  -3    1.47    1.922682
   3  -6  -3    1.59    1.763002
  -3   6  -3    4.84    2.50 687
  -3   6  -3    6.06    2.12 944
  -3   6  -3    5.36    1.951242
  -3  -6  -3    2.38    2.24  16
  -3  -6  -3    2.85    1.772556
   3   6  -3    1.62    1.68 326
   3   6  -3    1.82    1.53 635
   3   6  -3    3.09    2.37 969
  -3   6   3    4.66    1.801022
  -3   6   3   -1.61    2.451303
   3  -6   3    5.97    2.37  64
   3  -6   3    2.15    2.082357
   3  -6   3    2.98    2.352645
   3  -6   3    1.09    2.872927
   3   6   4   20.94    3.831057
   3   6   4   18.96    4.791755
  -3  -6   4   17.73    2.602236
  -3  -6   4   13.57    3.522544
   3  -6  -4   18.33    4.62 104
   3  -6  -4   12.44    3.56 403
   3  -6  -4    7.50    2.192695
   3  -6  -4   13.19    2.203016
  -3   6  -4   13.67    3.22 678
  -3   6  -4   10.76    2.47 935
  -3   6  -4   13.83    2.721235
  -3  -6  -4    7.80    2.26 364
   3   6  -4   12.08    2.82 323
   3   6  -4   11.22    2.02 627
   3   6  -4   15.74    2.57 958
  -3   6   4   13.66    2.581037
  -3   6   4   12.55    2.981314
  -3   6   4   17.97    4.011625
   3  -6   4   17.45    3.31  63
   3  -6   4   15.38    2.632352
   3  -6   4   12.98    3.252644
   3  -6   4   19.86    4.272918
   3   6   5    5.69    4.101069
   3   6   5    3.55    4.421401
   3   6   5    4.02    3.081751
  -3  -6   5    5.66    2.462243
  -3  -6   5    4.87    2.442547
   3  -6  -5    2.35    3.50 113
   3  -6  -5   -1.36    3.03 413
   3  -6  -5    5.05    1.943030
  -3   6  -5    5.69    2.04 670
  -3   6  -5    3.24    1.54 927
  -3   6  -5    4.83    1.871229
  -3  -6  -5    1.68    1.38  47
  -3  -6  -5    0.67    1.70 379
   3   6  -5    4.65    1.99 321
   3   6  -5    2.20    1.38 620
   3   6  -5    1.80    1.63 949
   3   6  -5    2.91    1.153217
  -3   6   5    3.98    2.241051
  -3   6   5    3.43    2.851326
  -3   6   5    8.40    4.231633
   3  -6   5   11.24    2.83  62
   3  -6   5   16.74    4.722349
   3  -6   5   16.48    4.742644
   3  -6   5    7.81    3.582912
   3   6   6   12.89    4.001080
   3   6   6   19.82    6.301407
  -3  -6   6   17.26    2.842250
  -3  -6   6   22.32    3.912551
   3  -6  -6   10.76    4.36 122
   3  -6  -6    8.79    4.22 423
   3  -6  -6    9.61    2.553044
  -3   6  -6    8.88    1.93 921
  -3   6  -6   11.68    2.401225
  -3  -6  -6   10.54    3.20 394
   3   6  -6   13.27    2.02 320
   3   6  -6   11.52    2.02 615
   3   6  -6   11.10    2.19 942
   3   6  -6    8.67    1.573212
  -3   6   6   11.34    3.081064
  -3   6   6    9.81    3.551338
  -3   6   6   22.81    6.061642
   3  -6   6   13.02    2.472347
   3  -6   6   14.81    3.592646
   3  -6   6   13.01    3.242906
   3   6   7    8.48    6.191413
   3   6   7    6.30    3.581747
  -3  -6   7    5.43    2.672257
  -3  -6   7    6.02    2.662557
   3  -6  -7    4.66    2.85 131
   3  -6  -7   -3.12    3.26 432
   3  -6  -7    0.95    2.003057
  -3   6  -7    0.65    1.27 916
  -3   6  -7    1.93    1.621222
  -3  -6  -7    1.03    2.11 408
  -3  -6  -7    0.70    2.56 730
   3   6  -7    1.36    1.49 321
   3   6  -7    0.23    1.48 612
   3   6  -7    1.29    1.22 936
   3   6  -7    1.19    1.043209
  -3   6   7    2.77    2.431077
  -3   6   7    4.91    2.721349
  -3   6   7    3.26    4.501650
   3  -6   7    1.52    1.792347
   3  -6   7    2.84    2.512648
   3  -6   7   -0.53    1.972902
   3   6   8   -1.87    5.741419
   3   6   8    2.12    3.491747
  -3  -6   8    2.41    2.362264
  -3  -6   8    1.70    2.462563
   3  -6  -8    2.50    3.32 141
   3  -6  -8   -1.42    3.29 441
   3  -6  -8    0.21    2.20 730
   3  -6  -8    0.29    1.883071
  -3   6  -8    1.54    1.07 913
  -3   6  -8    1.67    1.511219
  -3  -6  -8   -2.79    2.48 422
  -3  -6  -8   -1.13    3.26 740
   3   6  -8    2.57    1.56 323
   3   6  -8    1.42    1.38 609
   3   6  -8    0.11    1.08 932
   3   6  -8    1.49    1.093207
  -3   6   8    4.32    3.041361
  -3   6   8   -3.11    4.051658
   3  -6   8    2.33    1.592348
   3  -6   8    3.25    2.182652
   3  -6   8    0.99    1.892899
   3   6   9    1.70    5.011425
   3   6   9    3.49    3.881749
  -3  -6   9    5.28    2.592271
  -3  -6   9    4.67    2.652570
   3  -6  -9    1.11    2.45 152
   3  -6  -9    0.39    4.01 450
   3  -6  -9    2.95    2.40 742
   3  -6  -9    1.71    2.363083
  -3   6  -9    1.85    1.30 911
  -3   6  -9    1.43    1.411218
  -3  -6  -9   -1.22    3.95 750
   3   6  -9    2.94    1.54 608
   3   6  -9    0.53    1.09 929
   3   6  -9    2.02    1.083208
  -3   6   9    1.15    3.301372
  -3   6   9    6.42    4.221667
   3  -6   9    4.05    2.032350
   3  -6   9    2.86    2.382657
   3  -6   9    1.09    1.932898
   3   6  10   11.02    6.411433
   3   6  10    7.31    3.951752
  -3  -6  10   14.61    3.132279
  -3  -6  10    8.70    2.562578
   3  -6 -10    3.19    3.08 164
   3  -6 -10   11.27    3.54 460
   3  -6 -10    2.56    2.46 753
   3  -6 -10    5.70    2.613096
  -3   6 -10    5.56    1.70 910
  -3   6 -10    4.15    1.611219
  -3  -6 -10    2.45    3.28 761
   3   6 -10    6.53    2.01 329
   3   6 -10    6.00    1.54 607
   3   6 -10    2.54    1.503209
  -3   6  10    3.99    3.211384
  -3   6  10   13.23    5.401675
   3  -6  10    9.64    2.712352
   3  -6  10    6.03    2.132897
   3   7   0 1307.05   69.82 357
   3   7   0 1733.76   81.76 677
   3   7   0 2470.18  112.821011
  -3  -7   0 1649.01   84.022557
   3  -7   0 1573.29   92.58 363
   3  -7   0 1898.35   93.012657
   3  -7   0 1695.10   87.192967
  -3   7   0 1936.24   93.20 987
  -3   7   0 1743.03   80.721281
   3   7   1   14.90    3.09 689
   3   7   1   15.75    3.441022
  -3  -7   1    7.06    2.322237
  -3  -7   1   13.63    2.832555
   3  -7  -1   13.10    4.18  83
   3  -7  -1   10.97    3.31 373
   3  -7  -1    3.69    2.942664
   3  -7  -1    6.33    2.702979
  -3   7  -1    8.98    3.11 713
  -3   7  -1   10.16    2.00 976
  -3   7  -1    4.59    2.291272
  -3  -7  -1    7.12    2.89   5
  -3  -7  -1    4.77    2.582560
   3   7  -1    7.68    2.33 350
   3   7  -1    9.26    3.03 667
   3   7  -1   11.27    3.241000
  -3   7   1    8.69    2.93 999
  -3   7   1    9.89    3.441290
   3  -7   1   10.09    3.88  73
   3  -7   1    7.77    2.582653
   3  -7   1    7.93    2.922956
   3   7   2  938.44   48.93 701
   3   7   2 1363.30   75.391387
  -3  -7   2 1029.22   54.082241
  -3  -7   2 1046.30   55.412555
   3  -7  -2 1082.91   66.38  89
   3  -7  -2  887.07   51.83 382
   3  -7  -2  793.43   47.132671
   3  -7  -2  776.58   47.072992
  -3   7  -2  975.67   54.41 966
  -3   7  -2  831.74   41.881264
  -3  -7  -2  726.29   50.692565
   3   7  -2  718.70   37.95 345
   3   7  -2  841.79   43.70 657
   3   7  -2 1433.33   74.26 989
  -3   7   2 1002.65   45.011012
  -3   7   2  908.85   51.711300
   3  -7   2  831.03   51.412945
   3   7   3    2.87    1.91 714
   3   7   3    1.62    3.351045
   3   7   3   33.36   10.541391
  -3  -7   3    0.31    1.872245
  -3  -7   3   -0.04    1.992555
   3  -7  -3    0.82    3.98  96
   3  -7  -3   -0.83    2.34 392
   3  -7  -3    0.66    1.602681
   3  -7  -3    2.68    1.833006
  -3   7  -3    3.44    2.53 696
  -3   7  -3   -0.15    1.72 956
  -3   7  -3    1.15    2.101257
  -3  -7  -3    1.02    2.06  25
   3   7  -3   -0.98    1.78 341
   3   7  -3    3.28    1.53 648
   3   7  -3    3.43    2.80 979
  -3   7   3    2.59    1.781025
  -3   7   3   -2.22    2.811310
  -3   7   3    0.62    1.841629
   3  -7   3    0.26    2.59  67
   3  -7   3    1.53    1.652363
   3  -7   3    0.60    2.432647
   3  -7   3    3.58    2.962936
   3   7   4 2217.31  115.191056
   3   7   4 2007.39  116.351395
   3  -7  -4 1360.25   85.43 103
   3  -7  -4 1576.29   93.69 402
   3  -7  -4 1086.33   61.463019
  -3   7  -4 1665.11   94.90 688
  -3   7  -4 1284.24   61.06 948
  -3  -7  -4 1073.52   61.86 367
   3   7  -4 1276.61   69.43 338
   3   7  -4 1205.30   57.02 641
   3   7  -4 1794.87   87.31 971
  -3   7   4 1456.06   71.921038
  -3   7   4 1680.35   86.101320
   3  -7   4 1320.46   65.422358
   3  -7   4 2061.61   92.522928
   3   7   5   19.95    6.911067
   3   7   5   12.11    5.741401
  -3  -7   5   19.97    3.692255
  -3  -7   5   24.06    4.682560
   3  -7  -5   10.66    4.16 111
   3  -7  -5    9.61    4.31 411
   3  -7  -5    9.54    2.323032
  -3   7  -5    7.03    1.59 941
  -3   7  -5    9.08    2.401246
  -3  -7  -5    6.00    2.66 380
   3   7  -5   14.20    2.69 336
   3   7  -5    9.68    2.17 635
   3   7  -5   20.44    3.66 963
  -3   7   5   13.01    3.171050
  -3   7   5   15.17    4.231330
  -3   7   5   19.25    4.871644
   3  -7   5   17.62    3.59  65
   3  -7   5   12.40    2.902354
   3  -7   5   16.14    3.662646
   3  -7   5   14.57    3.872922
   3   7   6 1019.12   73.601406
  -3  -7   6 1115.37   57.532260
   3  -7  -6  526.63   41.85 120
   3  -7  -6  669.50   51.35 420
   3  -7  -6  490.36   37.063046
  -3   7  -6  573.98   32.51 936
  -3   7  -6  625.31   34.341242
   3   7  -6  625.79   36.52 335
   3   7  -6  551.11   32.71 630
   3   7  -6  658.91   34.44 956
  -3   7   6  693.66   42.181063
  -3   7   6  783.85   48.341341
  -3   7   6 1169.87   62.971652
   3  -7   6  692.08   43.962352
   3  -7   6  830.16   49.462917
   3   7   7   -4.00    5.601412
   3   7   7    1.91    2.801754
  -3  -7   7    1.38    2.142568
   3  -7  -7   -0.12    2.85 129
   3  -7  -7   -0.21    3.33 430
   3  -7  -7   -0.56    1.693059
  -3   7  -7    2.68    1.32 931
  -3   7  -7    0.49    1.371239
  -3  -7  -7    1.80    1.71 406
  -3  -7  -7    0.08    3.37 728
   3   7  -7    0.31    1.27 336
   3   7  -7   -0.27    1.45 626
   3   7  -7   -0.16    1.17 951
  -3   7   7    3.38    2.451076
  -3   7   7   -0.38    2.811351
  -3   7   7    0.00    4.441659
   3  -7   7    0.99    1.582352
   3  -7   7   -1.10    2.182650
   3  -7   7   -1.67    2.002913
   3   7   8 1132.04   89.911418
   3   7   8  993.20   58.681754
   3  -7  -8  832.95   61.63 439
   3  -7  -8  763.21   53.06 727
   3  -7  -8  717.81   48.533073
  -3   7  -8  733.36   42.14 928
  -3   7  -8  707.19   40.691237
   3   7  -8  804.07   47.79 337
   3   7  -8  732.19   43.58 624
   3   7  -8  717.71   41.13 947
  -3   7   8 1053.22   63.621362
  -3   7   8 1780.73  101.951667
   3  -7   8  922.05   51.962352
   3  -7   8  905.50   56.412910
   3   7   9    6.62    4.981424
   3   7   9    4.10    2.771755
  -3  -7   9    3.92    2.752280
  -3  -7   9    5.86    1.972579
   3  -7  -9    4.88    4.00 448
   3  -7  -9    1.87    2.24 739
  -3   7  -9    3.28    1.61 926
  -3  -7  -9    2.75    3.51 748
   3   7  -9    2.11    1.31 340
   3   7  -9    2.68    1.16 622
  -3   7   9    1.93    2.971373
  -3   7   9    8.05    4.041674
   3  -7   9    2.16    1.482354
   3  -7   9    4.45    2.052658
   3  -7   9    2.72    1.452908
   3   8   0   -0.93    2.46 687
   3   8   0    0.58    2.091017
  -3  -8   0   -0.63    2.05  10
  -3  -8   0    1.35    1.852571
   3  -8   0    0.93    3.01 368
   3  -8   0   -1.87    2.332975
  -3   8   0    0.49    1.93 996
  -3   8   0    0.45    2.401292
   3   8   1    0.37    2.37 697
   3   8   1    0.65    2.401027
  -3  -8   1    0.37    2.50   3
  -3  -8   1   -2.55    1.882570
   3  -8  -1   -1.44    4.39  85
   3  -8  -1    3.06    2.80 376
   3  -8  -1   -1.56    2.522667
   3  -8  -1    0.12    2.042986
  -3   8  -1    1.05    2.37 719
  -3   8  -1    3.35    2.36 986
  -3   8  -1    2.23    2.071285
  -3  -8  -1   -1.38    2.38  17
  -3  -8  -1    1.46    1.442575
   3   8  -1   -0.31    2.26 677
   3   8  -1    6.54    2.961007
  -3   8   1    3.77    2.581006
  -3   8   1   -1.23    2.511300
   3  -8   1    4.21    3.86  76
   3  -8   1    5.66    2.382656
   3  -8   1    1.90    2.832965
   3   8   2   -0.88    2.42 708
   3   8   2    6.03    3.491037
  -3  -8   2    2.50    2.212569
   3  -8  -2    4.72    4.63  91
   3  -8  -2    2.55    2.69 385
   3  -8  -2    1.12    2.062674
   3  -8  -2    0.43    1.792999
  -3   8  -2    5.90    2.75 711
  -3   8  -2    5.05    2.52 977
  -3   8  -2    1.97    1.701278
  -3  -8  -2    2.46    2.20  25
   3   8  -2    2.16    1.99 358
   3   8  -2    4.39    2.03 669
   3   8  -2    5.06    3.35 998
  -3   8   2    4.77    2.171017
  -3   8   2    3.85    3.161309
   3  -8   2    1.26    3.43  73
   3  -8   2    1.06    2.122653
   3  -8   2    2.11    2.322955
   3   8   3    6.79    3.20 719
   3   8   3    6.96    3.941047
  -3  -8   3    4.29    1.992260
  -3  -8   3    5.11    2.202569
   3  -8  -3    8.55    4.77  97
   3  -8  -3    1.67    3.13 394
   3  -8  -3    2.67    1.453011
  -3   8  -3    4.98    2.84 704
  -3   8  -3    4.31    2.13 968
  -3   8  -3    4.32    1.881272
  -3  -8  -3    0.47    2.08  35
   3   8  -3    4.51    1.94 354
   3   8  -3    1.02    1.61 661
   3   8  -3    5.36    2.57 990
  -3   8   3    4.74    2.351029
  -3   8   3    2.37    3.201317
   3  -8   3    8.40    3.17  71
   3  -8   3    4.52    2.602651
   3  -8   3    2.90    2.112946
   3   8   4   -0.82    3.691058
  -3  -8   4   -0.04    1.612264
  -3  -8   4   -0.06    1.932570
   3  -8  -4   -6.03    3.93 104
   3  -8  -4    1.68    3.90 403
   3  -8  -4   -1.54    1.463024
  -3   8  -4    2.32    1.52 961
  -3   8  -4    2.88    1.641266
  -3  -8  -4    2.09    1.65  46
  -3  -8  -4    1.92    2.22 371
   3   8  -4    2.72    1.44 352
   3   8  -4    1.67    1.46 655
   3   8  -4    0.36    1.32 982
  -3   8   4    1.64    2.521040
  -3   8   4    1.35    2.021650
   3  -8   4    2.47    2.24  70
   3  -8   4   -1.00    2.492650
   3  -8   4    2.06    2.312939
   3   8   5   -4.21    3.501068
   3   8   5    0.92    4.461402
  -3  -8   5    0.82    1.632268
  -3  -8   5    0.16    2.012572
   3  -8  -5   -1.88    4.05 111
   3  -8  -5    2.20    3.16 411
   3  -8  -5    1.54    1.473037
  -3   8  -5   -0.46    1.37 955
  -3   8  -5   -1.34    1.531262
   3   8  -5    0.28    0.98 350
   3   8  -5    0.34    1.24 649
  -3   8   5    0.89    2.901336
  -3   8   5    0.39    2.631657
   3  -8   5    2.16    1.84  70
   3  -8   5   -2.99    2.432650
   3  -8   5   -0.46    2.502933
   3   8   6    3.24    5.801408
  -3  -8   6    0.73    1.852272
  -3  -8   6   -0.29    2.002575
   3  -8  -6    0.88    4.19 120
   3  -8  -6    2.06    3.93 420
  -3   8  -6    0.66    1.22 949
  -3   8  -6   -0.89    1.361258
  -3  -8  -6    0.36    1.95 395
   3   8  -6   -0.57    1.24 349
   3   8  -6    0.45    1.28 645
   3   8  -6    0.39    1.28 970
  -3   8   6   -1.96    2.351064
  -3   8   6   -2.90    2.611346
  -3   8   6    1.37    2.481662
   3  -8   6    0.01    1.342359
   3  -8   6    0.39    2.202651
   3  -8   6   -0.88    2.182928
   3   8   7    6.31    5.381414
  -3  -8   7    3.67    2.072277
  -3  -8   7    6.75    2.322579
   3  -8  -7   -1.73    3.39 129
   3  -8  -7   -0.76    3.75 429
  -3   8  -7    1.65    1.39 945
  -3   8  -7    0.62    1.021256
   3   8  -7   -0.18    0.97 350
   3   8  -7    2.28    1.11 641
  -3   8   7    4.99    3.521356
  -3   8   7    4.98    2.741670
   3  -8   7    2.90    1.872359
   3  -8   7    4.09    1.962653
   3  -8   7    2.07    2.082924
   3   9   0  705.38   47.54 696
   3   9   0 1094.02   66.901024
  -3  -9   0  354.83   33.18  22
  -3  -9   0  730.24   47.472586
   3  -9   0  471.15   40.11 374
   3  -9   0  663.28   46.582665
   3  -9   0  459.18   37.302985
  -3   9   0  785.78   47.791004
  -3  -9   1    1.24    2.55  16
  -3  -9   1   -0.12    2.022583
   3  -9  -1    8.38    4.52  89
   3  -9  -1    3.72    3.34 381
   3  -9  -1    5.25    2.812671
   3  -9  -1    0.11    1.742995
  -3   9  -1    4.28    3.33 996
  -3   9  -1    2.24    1.791297
  -3  -9  -1   -0.08    2.07  28
   3   9  -1    2.98    2.27 688
  -3   9   1    4.78    2.431014
  -3   9   1    5.74    2.781310
   3  -9   1    6.40    3.77  82
   3  -9   1    1.56    2.78 367
   3  -9   1    1.71    2.312661
   3  -9   1    1.80    1.792975
   3   9   2  546.30   44.221042
  -3  -9   2  370.34   31.13  12
  -3  -9   2  391.13   28.852582
   3  -9  -2  423.58   43.82  94
  -3   9  -2  439.65   34.31 987
  -3   9  -2  354.98   23.991291
   3   9  -2  310.94   24.26 680
   3   9  -2  514.79   35.861008
  -3   9   2  401.01   30.581024
  -3   9   2  458.63   30.021318
   3  -9   2  455.88   36.432658
   3  -9   2  353.90   32.472966
  -3  -9   3    3.33    2.50   8
  -3  -9   3    1.37    1.832582
   3  -9  -3   -1.97    3.49 100
   3  -9  -3    1.36    3.08 397
  -3   9  -3    0.89    1.65 980
  -3   9  -3   -1.04    1.301286
  -3  -9  -3   -0.50    1.67  45
  -3  -9  -3   -0.27    2.08 365
   3   9  -3    0.38    1.70 674
   3   9  -3   -0.76    1.871000
  -3   9   3    2.89    2.271034
  -3   9   3    1.30    2.811326
   3  -9   3    0.77    3.51  77
   3  -9   3    0.13    1.892656
   3   9   4  862.04   63.241061
  -3  -9   4  739.76   49.942582
  -3   9  -4  555.73   32.12 973
  -3   9  -4  476.23   28.511281
   3   9  -4  431.07   28.23 667
   3   9  -4  561.67   35.11 993
  -3   9   4  559.29   40.101045
  -3   9   4  674.43   46.971335
   3  -9   4  631.36   48.762951
   3   9   5    9.85    3.561070
  -3  -9   5    8.67    2.88   4
  -3  -9   5    6.13    2.702584
   3  -9  -5    2.88    3.69 114
   3  -9  -5    4.79    3.06 414
  -3   9  -5    4.44    1.80 968
  -3   9  -5    5.23    1.441278
   3   9  -5    2.09    1.47 662
  -3   9   5    3.43    3.321343
   3  -9   5    0.49    1.962945
   4   0   0 8998.21  272.08 571
   4   0   0 6296.22  250.412157
   4   0   0 7212.98  290.502449
   4   0   0 6605.39  258.062993
  -4   0   0 7068.42  270.041183
  -4   0   0 6521.29  274.621492
   4   0   1    1.04    1.39 198
   4   0   1   -2.40    2.362137
   4   0   1    0.57    2.042433
   4   0   1   -2.41    1.532743
   4   0   1    0.16    0.902970
  -4   0   1    1.76    1.111213
  -4   0   1    3.37    2.071512
  -4   0   1    1.36    2.101817
   4   0  -1    1.39    1.76 190
   4   0  -1    0.18    0.84 534
   4   0  -1    1.37    1.882467
   4   0  -1   -2.05    1.212758
   4   0  -1    0.92    1.063013
  -4   0  -1    0.73    0.56 880
  -4   0  -1   -2.91    2.151161
  -4   0  -1    0.03    2.181473
   4   0   2 4428.07  179.132420
   4   0   2 3381.67  149.412738
  -4   0   2 3468.01  134.451251
  -4   0   2 4749.82  191.491533
   4   0  -2 3226.23  142.86 190
   4   0  -2 4514.88  165.99 519
   4   0  -2 3961.36  148.572486
   4   0  -2 3162.57  146.112768
   4   0  -2 3697.22  142.673031
  -4   0  -2 4793.49  174.67 840
  -4   0  -2 5518.55  206.821146
  -4   0  -2 4815.91  207.161458
   4   0   3    3.58    2.612105
   4   0   3    0.25    1.912409
   4   0   3    2.38    1.992733
   4   0   3   -0.16    1.082927
  -4   0   3    0.42    0.651292
  -4   0   3    0.34    1.371554
  -4   0   3    2.00    1.611856
   4   0  -3   -2.19    1.90 192
   4   0  -3   -0.29    2.04 511
   4   0  -3   -0.31    2.112505
   4   0  -3   -1.63    1.552778
   4   0  -3    3.66    1.453047
  -4   0  -3    0.44    1.20 825
  -4   0  -3    1.35    2.571135
  -4   0  -3    5.38    3.881445
   4   0   4 8213.11  333.791796
   4   0   4 5067.06  200.702400
   4   0   4 4877.94  206.452734
   4   0   4 4681.35  177.962910
  -4   0   4 3966.86  164.961573
  -4   0   4 4552.61  187.201873
   4   0  -4 4100.31  187.19 195
   4   0  -4 5284.58  232.23 508
   4   0  -4 4516.20  167.392790
   4   0  -4 4769.49  179.083060
  -4   0  -4 4716.96  186.88 818
   4   0   5   -1.32    3.161789
   4   0   5    3.73    2.822085
   4   0   5    0.54    2.212394
   4   0   5   -2.62    1.612734
   4   0   5    1.34    1.472896
  -4   0   5    0.11    1.511592
  -4   0   5    0.88    2.151889
  -4   0   5    2.70    2.002181
   4   0  -5   -4.26    2.00 199
   4   0  -5   -2.35    2.46 507
   4   0  -5   -1.37    1.37 824
   4   0  -5    1.50    1.383072
  -4   0  -5    3.00    1.91 815
  -4   0  -5   -0.19    3.041125
   4   0   6 2592.52  121.501784
   4   0   6 2987.39  131.222078
   4   0   6 3111.84  151.402389
   4   0   6 2876.73  110.192738
   4   0   6 2644.64  111.862887
  -4   0   6 2679.59  115.881609
  -4   0   6 2958.53  121.091904
  -4   0   6 3367.16  126.332198
   4   0  -6 2692.54  126.84 204
   4   0  -6 3579.31  157.33 508
   4   0  -6 2823.14  120.352816
   4   0  -6 2454.88  104.483083
  -4   0  -6 2734.23  120.89 815
   4   0   7   -2.64    2.611781
   4   0   7    4.40    2.692074
   4   0   7    1.48    2.692387
  -4   0   7    3.13    2.511624
  -4   0   7   -2.02    2.291917
  -4   0   7    3.50    1.892214
   4   0  -7   -0.72    2.28 210
   4   0  -7   -2.67    3.06 510
   4   0  -7    2.87    2.562830
   4   0  -7   -0.07    1.933093
  -4   0  -7   -0.98    2.34 817
  -4   0  -7   -1.41    3.701123
   4   0   8 2450.19  123.151780
   4   0   8 2557.22  114.142071
   4   0   8 3010.23  136.582386
  -4   0   8 4050.59  171.451639
  -4   0   8 4083.23  155.431929
  -4   0   8 4217.52  162.552229
   4   0  -8 2981.42  144.08 216
   4   0  -8 4386.21  189.51 514
   4   0  -8 4211.67  157.56 827
   4   0  -8 3821.22  158.492846
   4   0  -8 3618.00  158.363103
  -4   0  -8 3143.54  156.76 819
   4   0   9    1.67    2.581779
   4   0   9    0.04    2.192070
   4   0   9    2.54    1.772386
  -4   0   9   -2.88    2.881652
  -4   0   9    0.33    3.111940
  -4   0   9    2.08    2.242243
   4   0  -9   -4.55    2.80 223
   4   0  -9   -0.28    3.38 517
   4   0  -9    0.59    2.263112
  -4   0  -9    1.38    2.66 823
  -4   0  -9   -2.44    3.721126
  -4   0  -9   -0.48    3.083235
   4   0  10  929.30   56.951780
   4   0  10 1077.50   57.042070
   4   0  10 1149.40   66.332388
  -4   0  10 1962.45  102.271665
  -4   0  10 1753.98   77.212257
   4   0 -10 1602.49  108.57 231
   4   0 -10 1756.86   89.503121
  -4   0 -10 1570.09   82.55 826
   4   0  11   -1.23    2.241782
   4   0  11   -0.42    2.502071
   4   0  11    0.81    1.962390
  -4   0  11   -0.57    3.011677
  -4   0  11    6.99    3.251961
   4   0 -11   -3.59    2.30 240
   4   0 -11   -1.51    3.62 526
   4   0 -11    0.08    3.993129
  -4   0 -11    1.90    3.89 831
  -4   0 -11    6.49    5.231133
   4   0  12  747.08   49.731785
   4   0  12  773.32   50.352073
   4   0  12  792.55   49.072394
   4   0 -12 1834.08   95.663138
  -4   0 -12 1551.72   96.20 836
  -4   0 -12 1979.52  112.941137
   4   1   0  115.00    9.13 225
   4   1   0  134.40    6.56 606
   4   1   0  116.05   10.642158
   4   1   0  124.76   10.622466
   4   1   0   91.98    7.792776
   4   1   0  120.85    6.903025
  -4  -1   0  142.03    8.791161
  -4  -1   0  107.97    9.321482
   4  -1   0  120.34   11.49 161
   4  -1   0  145.45    7.23 503
   4  -1   0  120.51   11.652158
   4  -1   0  153.50   13.252435
   4  -1   0   90.96    8.562726
   4  -1   0  147.40   11.872975
  -4   1   0  117.69    8.421202
  -4   1   0  104.54    9.601503
   4   1   1   48.00    3.96 236
   4   1   1   40.11    2.31 661
   4   1   1   50.72    5.622139
   4   1   1   56.35    6.772450
   4   1   1   43.50    4.542771
   4   1   1   46.60    3.363001
  -4  -1   1   46.57    2.981197
  -4  -1   1   49.34    5.251504
  -4  -1   1   68.02    6.211818
   4  -1  -1   47.00    6.61 162
   4  -1  -1   50.36    4.01 487
   4  -1  -1   51.43    6.012454
   4  -1  -1   45.28    5.272735
   4  -1  -1   50.73    4.692994
  -4   1  -1   43.65    2.70 914
  -4   1  -1   44.33    4.991182
  -4   1  -1   52.50    5.911486
  -4  -1  -1   63.04    5.771137
  -4  -1  -1   43.32    5.491463
   4   1  -1   42.74    5.02 220
   4   1  -1   55.81    5.05 572
   4   1  -1   53.89    5.662482
   4   1  -1   38.52    4.662783
   4   1  -1   41.36    3.493043
  -4   1   1   50.35    4.761225
  -4   1   1   59.79    6.511522
  -4   1   1   59.51    6.001819
   4  -1   1   48.70    5.26 161
   4  -1   1   57.46    6.132139
   4  -1   1   55.10    6.462419
   4  -1   1   43.77    5.662719
   4  -1   1   52.24    5.662956
   4   1   2   30.32    2.94 252
   4   1   2   26.47    3.662122
   4   1   2   33.01    4.462437
   4   1   2   18.24    2.762767
   4   1   2   25.33    2.462973
  -4  -1   2   15.83    1.131257
  -4  -1   2   27.98    3.091528
  -4  -1   2   24.66    3.611838
   4  -1  -2   17.08    3.69 165
   4  -1  -2   19.93    2.99 482
   4  -1  -2   18.14    2.942475
   4  -1  -2   20.54    3.102745
   4  -1  -2   22.66    2.373012
  -4   1  -2   24.20    2.47 879
  -4   1  -2   21.38    2.941167
  -4   1  -2   23.11    3.871471
  -4  -1  -2   18.16    1.81 790
  -4  -1  -2   22.52    5.051447
   4   1  -2   20.16    2.94 217
   4   1  -2   27.83    3.71 552
   4   1  -2   27.18    4.492498
   4   1  -2   19.63    3.032791
   4   1  -2   18.96    2.533058
  -4   1   2   20.51    2.441253
  -4   1   2   25.03    4.351540
  -4   1   2   36.31    4.531840
   4  -1   2   18.73    2.95 168
   4  -1   2   24.51    3.792121
   4  -1   2   19.92    4.012406
   4  -1   2   19.86    3.752713
   4  -1   2   21.14    2.872937
   4   1   3  218.83   13.42 278
   4   1   3  123.72   10.511795
   4   1   3   96.14    7.222108
   4   1   3   97.79   10.142426
   4   1   3   61.08    6.052765
   4   1   3   81.46    5.592945
  -4  -1   3   78.40    5.751552
  -4  -1   3   93.73    7.261857
   4  -1  -3   78.73    8.99 168
   4  -1  -3   92.80    8.77 482
   4  -1  -3   67.10    4.44 765
   4  -1  -3   75.95    6.912496
   4  -1  -3   65.34    6.662757
   4  -1  -3   76.55    6.673029
  -4   1  -3   89.47    6.19 859
  -4   1  -3   95.13    9.081156
  -4   1  -3  109.80   11.321459
  -4  -1  -3   71.10    5.18 787
  -4  -1  -3   91.50    7.911115
   4   1  -3   72.64    6.59 217
   4   1  -3   98.48    8.21 540
   4   1  -3   89.43    8.382515
   4   1  -3   72.71    7.112800
   4   1  -3   72.68    6.203070
  -4   1   3   57.17    4.521281
  -4   1   3   72.20    6.181558
  -4   1   3   83.66    7.581859
   4  -1   3   98.60    8.322106
   4  -1   3   87.85   10.082395
   4  -1   3   72.38    8.162710
   4  -1   3   88.74    7.702920
   4   1   4   15.44    4.181786
   4   1   4   15.51    3.242096
   4   1   4    9.37    3.282417
   4   1   4    7.35    1.872765
   4   1   4    8.66    1.412921
  -4  -1   4    9.15    1.561574
  -4  -1   4    9.56    2.271874
  -4  -1   4   12.90    2.602171
   4  -1  -4    7.23    3.06 173
   4  -1  -4   11.19    3.18 483
   4  -1  -4   10.06    2.472517
   4  -1  -4    9.32    2.042770
   4  -1  -4   11.33    2.273044
  -4   1  -4   14.69    2.65 847
  -4   1  -4    4.53    3.221148
  -4   1  -4    7.46    3.341448
  -4  -1  -4    9.52    1.93 788
  -4  -1  -4   13.66    3.681111
   4   1  -4   11.46    2.70 218
   4   1  -4   12.31    3.03 533
   4   1  -4   11.48    1.26 891
   4   1  -4    8.77    2.392810
   4   1  -4    9.00    1.783081
  -4   1   4    7.54    1.391310
  -4   1   4    7.28    2.071576
  -4   1   4   10.01    2.541876
   4  -1   4   19.95    4.012094
   4  -1   4   13.34    3.592387
   4  -1   4   13.22    3.362708
   4  -1   4   16.16    3.032906
   4   1   5   18.58    4.361780
   4   1   5   22.93    3.302087
   4   1   5   20.84    3.812409
   4   1   5   16.01    2.112767
   4   1   5   11.19    1.822903
  -4  -1   5   15.68    2.271595
  -4  -1   5   21.47    3.541889
  -4  -1   5   24.40    3.772187
   4  -1  -5   18.72    4.29 179
   4  -1  -5   17.41    4.27 486
   4  -1  -5   15.10    2.40 782
   4  -1  -5   16.61    2.662784
   4  -1  -5   16.87    2.333057
  -4   1  -5   20.26    2.91 840
  -4   1  -5   29.22    4.361143
  -4  -1  -5   13.37    2.57 791
  -4  -1  -5   24.23    4.471108
   4   1  -5   12.58    3.15 220
   4   1  -5   16.92    3.75 530
   4   1  -5   18.80    2.922821
   4   1  -5   16.50    2.783091
  -4   1   5   11.17    2.011336
  -4   1   5   11.23    2.371592
  -4   1   5   17.65    3.031892
  -4   1   5   19.14    2.742177
   4  -1   5   22.50    4.512085
   4  -1   5   14.61    3.142382
   4  -1   5   18.40    3.152708
   4  -1   5   19.89    3.342896
   4   1   6    9.00    3.721775
   4   1   6   12.20    3.142404
   4   1   6    9.20    1.692773
   4   1   6    8.01    1.462890
  -4  -1   6   10.11    2.491614
  -4  -1   6   12.65    3.191904
  -4  -1   6   17.21    3.472201
   4  -1  -6    7.84    3.45 185
   4  -1  -6   10.50    3.33 489
   4  -1  -6   10.77    2.04 789
   4  -1  -6   10.82    2.832799
   4  -1  -6   16.23    3.023069
  -4   1  -6   14.20    2.79 837
  -4   1  -6   14.65    3.821140
  -4  -1  -6    8.29    2.28 793
  -4  -1  -6   12.05    4.421108
   4   1  -6    4.76    2.60 224
   4   1  -6   10.53    3.36 528
   4   1  -6   13.58    1.93 857
   4   1  -6    8.15    2.442832
   4   1  -6   11.34    2.613100
  -4   1   6    8.22    2.091356
  -4   1   6    7.62    2.591608
  -4   1   6    9.32    2.501906
  -4   1   6   10.26    2.162196
   4  -1   6   10.61    3.221796
   4  -1   6   16.06    3.832078
   4  -1   6    5.99    2.622378
   4  -1   6    6.30    1.872710
   4  -1   6   13.33    2.182888
   4   1   7   21.52    5.621772
   4   1   7   25.99    4.052076
   4   1   7   42.68    4.912401
   4   1   7   22.13    2.472882
  -4  -1   7   38.79    4.801631
  -4  -1   7   52.40    5.721917
  -4  -1   7   54.13    5.292215
   4  -1  -7   37.83    5.10 192
   4  -1  -7   45.41    6.49 493
   4  -1  -7   35.16    4.07 794
   4  -1  -7   34.71    4.252816
   4  -1  -7   47.20    4.763081
  -4   1  -7   38.73    5.05 836
  -4   1  -7   50.14    6.541139
  -4  -1  -7   26.77    4.85 798
  -4  -1  -7   35.52    6.511109
   4   1  -7   32.19    4.42 228
   4   1  -7   39.43    5.89 529
   4   1  -7   45.79    4.18 852
   4   1  -7   39.15    4.772845
   4   1  -7   34.89    3.863108
  -4   1   7   33.77    4.341622
  -4   1   7   39.82    5.061920
  -4   1   7   34.70    3.922215
   4  -1   7   25.66    4.221792
   4  -1   7   24.94    3.662074
   4  -1   7   31.14    4.452376
   4  -1   7   30.72    3.622714
   4  -1   7   27.13    3.262882
   4   1   8    2.73    3.251772
   4   1   8    2.82    2.622073
  -4  -1   8    6.87    2.411646
  -4  -1   8    7.09    3.661929
  -4  -1   8    9.27    3.182229
   4  -1  -8    3.88    2.80 200
   4  -1  -8    9.31    3.31 498
   4  -1  -8   12.14    3.583091
  -4   1  -8    6.35    3.10 837
  -4   1  -8    5.66    3.661139
  -4   1  -8    4.37    4.083239
  -4  -1  -8    5.94    3.10 803
  -4  -1  -8    7.34    4.581111
   4   1  -8    5.43    2.58 233
   4   1  -8    3.87    2.76 530
   4   1  -8   10.62    3.652858
   4   1  -8    6.78    3.033116
  -4   1   8   10.64    3.191635
  -4   1   8    7.80    3.581931
  -4   1   8    6.97    2.032232
   4  -1   8    6.34    2.281790
   4  -1   8    3.01    2.862071
   4  -1   8    4.83    2.712376
   4   1   9   11.41    3.711772
   4   1   9   14.59    3.632072
  -4  -1   9   20.48    3.411660
  -4  -1   9   18.34    4.911940
  -4  -1   9   24.06    3.852242
   4  -1  -9   10.62    3.22 208
   4  -1  -9   26.23    4.61 503
   4  -1  -9   21.30    4.633101
  -4   1  -9   16.11    3.82 839
  -4   1  -9   21.65    4.761140
  -4   1  -9    5.10    4.323237
  -4  -1  -9   14.70    4.43 807
  -4  -1  -9   22.11    5.861114
   4   1  -9   27.52    4.53 240
   4   1  -9   28.18    5.57 532
   4   1  -9   17.08    3.562872
   4   1  -9   26.68    3.923124
  -4   1   9   22.05    4.241647
  -4   1   9   24.56    4.881943
  -4   1   9   15.09    2.692248
   4  -1   9   10.04    2.741789
   4  -1   9   13.92    3.302070
   4  -1   9   12.22    3.172376
   4   1  10    8.31    3.721773
   4   1  10    9.29    3.412072
   4   1  10   11.96    2.962401
  -4  -1  10   26.58    5.931951
  -4  -1  10   20.64    4.022254
   4  -1 -10    9.68    3.99 216
   4  -1 -10   16.88    5.02 509
   4  -1 -10   21.27    4.923111
  -4   1 -10   15.13    4.57 841
  -4   1 -10   24.95    5.301142
  -4   1 -10   12.14    3.123237
  -4  -1 -10   11.49    3.74 813
  -4  -1 -10   21.65    6.051118
   4   1 -10   16.30    4.30 246
   4   1 -10   21.03    5.08 536
   4   1 -10   23.78    4.783132
  -4   1  10   20.90    5.341659
  -4   1  10   21.20    4.521953
   4  -1  10   11.89    2.801789
   4  -1  10   13.97    2.992070
   4  -1  10   11.30    3.392378
   4   1  11    5.62    2.801775
   4   1  11    6.11    3.232073
   4   1  11    4.66    2.032403
  -4  -1  11   16.00    3.981961
  -4  -1  11    7.61    2.442267
   4  -1 -11    3.49    2.72 226
   4  -1 -11   11.82    4.53 514
   4  -1 -11   16.46    4.693121
  -4   1 -11    7.87    3.41 844
  -4   1 -11    9.95    4.111145
  -4   1 -11    3.08    3.293238
  -4  -1 -11    9.53    4.04 819
  -4  -1 -11    6.70    5.071121
   4   1 -11    7.79    3.19 254
   4   1 -11   12.23    4.41 539
   4   1 -11   17.74    4.073139
  -4   1  11   11.15    3.621671
  -4   1  11    5.31    3.321963
   4  -1  11    2.27    2.131791
   4  -1  11    8.28    2.522071
   4  -1  11    4.22    2.342381
   4   1  12   -2.22    2.561778
   4   1  12    0.81    2.202074
  -4  -1  12    0.05    3.231970
   4  -1 -12    3.89    3.69 520
   4  -1 -12    1.42    2.693130
  -4   1 -12   -1.26    2.80 849
  -4   1 -12   -1.06    3.621149
  -4  -1 -12    1.05    3.34 825
  -4  -1 -12   -1.14    4.821126
   4   1 -12    0.85    2.90 544
  -4   1  12    1.94    2.731683
  -4   1  12    0.36    2.571973
   4  -1  12    1.54    2.032073
   4  -1  12    1.22    1.962385
   4   2   0 6062.43  228.13 256
   4   2   0 5422.64  182.41 625
   4   2   0 6225.59  239.752483
   4   2   0 4102.46  163.032803
  -4  -2   0 7469.14  288.881132
  -4  -2   0 4747.27  194.501475
   4  -2   0 6195.88  247.83 136
   4  -2   0 5387.45  204.832424
   4  -2   0 4738.31  209.532707
   4  -2   0 5861.56  232.892966
  -4   2   0 4862.96  175.53 967
  -4   2   0 5228.10  219.901217
  -4   2   0 5639.97  233.311517
  -4   2   0 5931.69  247.471804
   4   2   1  144.35   10.09 268
   4   2   1   90.14    4.74 659
   4   2   1  110.70    8.782145
   4   2   1  107.26   10.482469
   4   2   1   83.73    6.742800
   4   2   1   64.83    3.383069
  -4  -2   1  102.37    5.071176
  -4  -2   1   94.97    6.751499
  -4  -2   1  136.74   10.291823
   4  -2  -1   84.16    9.91 140
   4  -2  -1   77.53    7.83 445
   4  -2  -1  113.79    9.012444
   4  -2  -1   78.11    8.252715
   4  -2  -1  121.26    8.552983
  -4   2  -1   90.57    6.09 931
  -4   2  -1  101.18    8.341200
  -4   2  -1  100.94    8.661501
  -4  -2  -1  104.93    9.411455
   4   2  -1  108.74    9.03 248
   4   2  -1  124.39    8.97 598
   4   2  -1  121.49   11.612498
   4   2  -1   79.46    6.862808
   4   2  -1   77.17    4.993087
  -4   2   1   83.55    4.761007
  -4   2   1   97.82    7.501237
  -4   2   1  122.10   10.001533
  -4   2   1  120.41   11.591825
   4  -2   1  123.57   11.38 134
   4  -2   1  119.85    9.612144
   4  -2   1  106.11    8.112408
   4  -2   1   85.12    9.792699
   4  -2   1  111.73    8.462949
   4   2   2 3150.96  121.83 699
   4   2   2 4290.23  196.382457
   4   2   2 2847.43  120.702797
  -4  -2   2 3694.39  145.661526
  -4  -2   2 3984.57  147.751842
   4  -2  -2 3835.95  165.48 144
   4  -2  -2 3070.16  145.05 450
   4  -2  -2 3709.43  144.482466
   4  -2  -2 2894.52  127.932726
   4  -2  -2 3345.37  117.043000
  -4   2  -2 3600.23  152.44 905
  -4   2  -2 3512.62  137.241187
  -4   2  -2 4294.82  172.741487
  -4  -2  -2 5147.86  196.841102
   4   2  -2 3529.36  153.21 244
   4   2  -2 3657.18  132.71 579
   4   2  -2 3896.90  138.671003
   4   2  -2 4626.46  192.872512
   4   2  -2 2970.74  122.652814
   4   2  -2 2926.25  111.393092
  -4   2   2 2342.33  100.821043
  -4   2   2 3504.87  138.421258
  -4   2   2 3618.52  146.511549
  -4   2   2 3827.32  167.701846
   4  -2   2 3411.90  149.982395
   4  -2   2 4484.25  185.792694
   4  -2   2 3534.25  152.652933
   4   2   3  149.17   10.07 308
   4   2   3  130.26   12.571788
   4   2   3   96.07    7.772113
   4   2   3  120.05   12.502445
   4   2   3   78.17    6.322797
  -4  -2   3   70.76    4.631554
  -4  -2   3   86.11    6.381860
  -4  -2   3  124.10    8.952167
   4  -2  -3   85.03    9.54 149
   4  -2  -3   81.64    8.59 455
   4  -2  -3   98.08    8.702489
   4  -2  -3   73.73    7.472738
   4  -2  -3   82.70    6.183016
  -4   2  -3   78.60    6.31 884
  -4   2  -3   88.72    8.681175
  -4   2  -3   95.18    9.231474
  -4  -2  -3  103.59    6.10 376
  -4  -2  -3   94.34    6.37 753
  -4  -2  -3   96.94    8.041096
   4   2  -3   80.05    7.25 241
   4   2  -3   89.64    6.93 566
   4   2  -3  100.78    5.09 954
   4   2  -3   75.41    7.032821
   4   2  -3   75.79    5.563099
  -4   2   3   58.13    4.761071
  -4   2   3   75.18    5.781280
  -4   2   3   76.24    6.871566
  -4   2   3   85.02    7.821865
   4  -2   3  124.05   10.522110
   4  -2   3  105.82   11.732386
   4  -2   3  117.78   12.222690
   4  -2   3   95.54    9.042919
   4   2   4 4102.25  151.15 344
   4   2   4 6936.21  262.421779
   4   2   4 5625.85  226.742436
  -4  -2   4 3807.32  156.221877
  -4  -2   4 5201.52  184.792181
   4  -2  -4 3896.87  174.90 155
   4  -2  -4 4255.54  185.09 461
   4  -2  -4 4489.76  167.602513
   4  -2  -4 3039.89  134.782751
   4  -2  -4 3540.78  130.313031
  -4   2  -4 3763.59  142.11 872
  -4   2  -4 4414.82  174.621167
  -4  -2  -4 4130.99  165.83 407
  -4  -2  -4 5089.01  192.951094
   4   2  -4 4269.81  176.68 241
   4   2  -4 4520.76  172.55 557
   4   2  -4 5448.38  199.57 920
   4   2  -4 3800.65  159.962829
   4   2  -4 3400.06  141.203106
  -4   2   4 3025.33  125.101302
  -4   2   4 3792.44  154.201581
  -4   2   4 4171.15  169.651883
   4  -2   4 5489.55  202.372098
   4  -2   4 4392.63  207.022378
   4  -2   4 4952.90  188.692688
   4  -2   4 4546.50  188.152908
   4   2   5   68.32    8.551772
   4   2   5   61.04    6.932092
   4   2   5   63.80    7.732428
   4   2   5   58.50    4.332804
  -4  -2   5   56.65    4.531604
  -4  -2   5   61.21    6.191892
  -4  -2   5   79.49    5.832194
   4  -2  -5   42.63    5.90 162
   4  -2  -5   48.81    6.62 466
   4  -2  -5   38.05    3.62 748
   4  -2  -5   46.88    4.142766
   4  -2  -5   57.70    5.033046
  -4   2  -5   38.09    3.77 864
  -4   2  -5   53.37    6.151161
  -4   2  -5   67.15    6.821456
  -4  -2  -5   43.69    5.42 768
  -4  -2  -5   57.58    6.201093
   4   2  -5   58.66    6.15 241
   4   2  -5   71.35    7.07 552
   4   2  -5   56.05    3.75 899
   4   2  -5   59.73    5.302838
   4   2  -5   49.23    4.793112
  -4   2   5   36.97    4.291323
  -4   2   5   50.93    5.711595
  -4   2   5   52.98    5.731898
  -4   2   5   53.11    4.972177
   4  -2   5   89.66    9.982088
   4  -2   5   58.60    7.902373
   4  -2   5   62.67    6.302688
   4  -2   5   58.19    7.032898
   4   2   6 3021.49  140.471768
   4   2   6 3036.11  132.572086
   4   2   6 3486.01  157.852423
  -4  -2   6 2878.74  117.161625
  -4  -2   6 3127.05  133.781906
  -4  -2   6 3902.08  145.742207
   4  -2  -6 2351.72  107.94 169
   4  -2  -6 2878.50  125.90 472
   4  -2  -6 2518.94  102.62 761
   4  -2  -6 2335.49  104.312783
   4  -2  -6 2729.60  116.953058
  -4   2  -6 3069.39  123.26 858
  -4   2  -6 3574.61  150.411157
  -4  -2  -6 2807.88  135.491094
   4   2  -6 3071.98  125.98 243
   4   2  -6 3732.06  150.03 548
   4   2  -6 2288.70   80.90 885
   4   2  -6 3098.15  124.162848
   4   2  -6 2473.55  116.133119
  -4   2   6 2226.87   94.451343
  -4   2   6 2937.78  116.551609
  -4   2   6 2741.65  112.252199
   4  -2   6 3171.21  138.162081
   4  -2   6 2599.21  123.562370
   4  -2   6 2950.74  122.442891
   4   2   7   40.27    6.901766
   4   2   7   50.01    6.052081
   4   2   7   46.69    6.542419
  -4  -2   7   77.78    7.611919
  -4  -2   7   71.74    7.312219
   4  -2  -7   38.43    4.87 177
   4  -2  -7   42.81    6.25 478
   4  -2  -7   40.22    5.12 772
   4  -2  -7   42.39    4.742801
   4  -2  -7   50.45    5.093071
  -4   2  -7   60.35    6.30 855
  -4   2  -7   67.63    8.211155
  -4   2  -7   56.56    6.031445
  -4  -2  -7   39.05    5.98 781
  -4  -2  -7   47.68    7.731097
   4   2  -7   54.19    5.48 247
   4   2  -7   54.51    6.28 547
   4   2  -7   54.67    5.382858
   4   2  -7   47.95    4.773125
  -4   2   7   31.61    4.801361
  -4   2   7   53.42    5.921622
  -4   2   7   59.97    7.261925
  -4   2   7   50.41    4.412221
   4  -2   7   45.58    4.852077
   4  -2   7   38.76    4.922369
   4  -2   7   53.14    4.992693
   4  -2   7   36.17    3.902886
   4   2   8 2803.10  137.931766
   4   2   8 2390.56  118.512077
  -4  -2   8 4514.68  181.201931
  -4  -2   8 4464.64  190.402231
   4  -2  -8 2421.52  119.26 185
   4  -2  -8 3185.15  137.95 484
   4  -2  -8 2762.64  121.30 782
   4  -2  -8 2797.23  129.333082
  -4   2  -8 3196.05  147.25 854
  -4   2  -8 4014.45  175.671154
  -4   2  -8 2750.27  115.211442
  -4  -2  -8 2903.90  140.87 788
  -4  -2  -8 3395.14  167.521100
   4   2  -8 3393.84  145.24 251
   4   2  -8 4044.05  170.34 547
   4   2  -8 3731.61  161.812869
   4   2  -8 2943.44  141.943131
  -4   2   8 3347.68  144.821634
   4  -2   8 2512.13  106.932074
   4  -2   8 2443.29  113.032369
   4  -2   8 2811.05  106.782699
   4  -2   8 2566.82  107.142883
   4   2   9   25.62    4.931766
   4   2   9   18.28    3.482076
   4   2   9   37.23    6.532416
  -4  -2   9   53.76    7.111942
  -4  -2   9   50.39    6.852243
   4  -2  -9   26.49    4.44 194
   4  -2  -9   30.39    5.54 491
   4  -2  -9   28.84    4.10 791
   4  -2  -9   26.17    4.513093
  -4   2  -9   36.63    5.20 855
  -4   2  -9   46.25    6.021155
  -4  -2  -9   39.89    8.121103
   4   2  -9   34.72    4.92 256
   4   2  -9   45.21    5.91 548
   4   2  -9   34.15    5.403138
  -4   2   9   43.23    5.401646
  -4   2   9   42.27    6.361948
   4  -2   9   24.05    3.502072
   4  -2   9   22.48    3.942370
   4   2  10 1101.41   74.371767
  -4  -2  10 2575.80  115.481952
  -4  -2  10 2389.45  114.532254
   4  -2 -10 1676.16   97.81 497
   4  -2 -10 1645.07   86.283103
  -4   2 -10 1781.18   87.32 856
  -4   2 -10 1909.98  101.371156
  -4  -2 -10 1832.36  109.00 801
  -4  -2 -10 2008.39  111.371107
   4   2 -10 1830.19  109.97 262
   4   2 -10 2310.20  116.14 550
   4   2 -10 1968.40  107.023144
  -4   2  10 2049.14   99.301657
  -4   2  10 2094.47  103.621958
   4  -2  10 1104.85   56.782072
   4  -2  10 1334.87   73.782372
   4   2  11    7.99    3.451771
   4   2  11    9.66    3.172076
  -4  -2  11   36.85    5.561962
   4  -2 -11   13.38    3.67 214
   4  -2 -11   14.24    4.90 504
   4  -2 -11   14.21    3.593114
  -4   2 -11   21.30    4.22 858
  -4   2 -11   20.47    5.281159
  -4   2 -11   17.27    3.481443
  -4  -2 -11   20.42    7.15 807
  -4  -2 -11   28.66    7.021112
   4   2 -11   14.40    4.49 269
   4   2 -11   30.37    6.78 553
   4   2 -11   21.50    5.003151
  -4   2  11   27.76    5.011668
   4  -2  11    9.06    2.542073
   4  -2  11   14.59    3.822375
   4  -2  11   11.73    2.792882
  -4  -2  12 2016.16  108.021972
  -4  -2  12 1719.40   86.212277
   4  -2 -12 1297.68   78.69 510
   4  -2 -12 1236.80   81.063124
  -4   2 -12 1131.86   73.10 862
  -4   2 -12 1205.54   80.251162
  -4   2 -12  983.91   52.921445
  -4  -2 -12 1520.76   97.19 814
  -4  -2 -12 1603.56  105.701118
   4   2 -12 1599.54   93.10 557
   4   2 -12 1734.64  106.633158
  -4   2  12 1511.54   84.511679
  -4   2  12 1572.22   83.641977
   4  -2  12  784.84   47.952075
   4  -2  12 1026.30   61.602378
   4   3   0   -0.05    3.41 282
   4   3   0    0.70    1.11 638
   4   3   0    0.49    0.831041
   4   3   0   -1.22    2.082502
   4   3   0    0.19    1.762828
  -4  -3   0   -2.37    2.211105
  -4  -3   0   -0.04    1.291472
   4  -3   0   -0.75    3.08 118
   4  -3   0    1.95    2.012417
   4  -3   0   -0.72    2.312692
   4  -3   0    1.86    1.912962
  -4   3   0    0.84    1.14 968
  -4   3   0   -2.84    2.261230
  -4   3   0    0.67    2.441531
  -4   3   0    0.30    1.901815
   4   3   1   33.51    4.49 293
   4   3   1   22.96    2.11 663
   4   3   1   18.68    2.111060
   4   3   1   32.27    3.932154
   4   3   1   31.41    4.622490
  -4  -3   1   19.67    2.511499
  -4  -3   1   29.51    3.651831
   4  -3  -1   26.56    3.33 419
   4  -3  -1   28.90    4.002436
   4  -3  -1   18.37    3.812700
   4  -3  -1   32.03    3.642977
  -4   3  -1   26.96    2.98 944
  -4   3  -1   26.88    4.461216
  -4   3  -1   33.27    4.741517
  -4  -3  -1   30.11    3.541091
  -4  -3  -1   22.25    3.561451
   4   3  -1   41.13    6.36 273
   4   3  -1   30.02    3.46 617
   4   3  -1   26.60    2.331017
   4   3  -1   25.84    4.022514
   4   3  -1   24.40    3.022831
  -4   3   1   24.54    2.76 995
  -4   3   1   27.18    3.931247
  -4   3   1   30.25    3.841545
  -4   3   1   27.57    4.101836
   4  -3   1   39.42    5.54 114
   4  -3   1   29.52    3.13 396
   4  -3   1   28.84    4.092154
   4  -3   1   32.24    3.922401
   4  -3   1   20.37    4.282685
   4  -3   1   24.12    3.142947
   4   3   2   65.07    6.75 308
   4   3   2   35.34    2.55 691
   4   3   2   34.89    3.621074
   4   3   2   59.20    6.661795
   4   3   2   39.93    4.042137
   4   3   2   53.14    6.122478
  -4  -3   2   36.00    3.001530
  -4  -3   2   34.91    3.781849
  -4  -3   2   47.12    5.382167
   4  -3  -2   39.33    7.10 128
   4  -3  -2   44.15    5.33 428
   4  -3  -2   47.91    5.482460
   4  -3  -2   34.14    4.292710
   4  -3  -2   43.99    3.942993
  -4   3  -2   47.11    4.68 922
  -4   3  -2   50.72    5.231204
  -4   3  -2   47.54    5.071504
  -4  -3  -2   46.54    5.311084
   4   3  -2   51.04    5.46 267
   4   3  -2   44.04    4.60 601
   4   3  -2   44.75    3.77 989
   4   3  -2   38.23    4.702836
   4   3  -2   35.77    3.423135
  -4   3   2   36.33    2.491022
  -4   3   2   44.36    5.001264
  -4   3   2   41.66    4.511560
  -4   3   2   46.42    5.391857
   4  -3   2   60.23    5.81 113
   4  -3   2   42.67    2.89 382
   4  -3   2   64.41    6.962135
   4  -3   2   49.57    6.202388
   4  -3   2   39.08    6.512680
   4  -3   2   50.68    4.972933
   4   3   3    2.62    1.32 329
   4   3   3    1.17    0.68 718
   4   3   3    0.73    3.531783
   4   3   3    2.67    1.942122
   4   3   3    0.94    1.902468
   4   3   3    5.30    1.772828
  -4  -3   3   -0.17    0.741563
  -4  -3   3    0.98    2.002179
   4  -3  -3    2.37    2.94 134
   4  -3  -3    1.30    1.462722
   4  -3  -3    2.01    1.303009
  -4   3  -3    0.36    1.741194
  -4   3  -3    4.84    2.081492
   4   3  -3    3.99    2.72 264
   4   3  -3    0.99    1.29 588
   4   3  -3    1.34    1.06 962
   4   3  -3    1.48    2.192841
   4   3  -3    1.44    1.213133
  -4   3   3   -0.22    0.901046
  -4   3   3    2.05    1.301282
  -4   3   3    0.99    1.841574
  -4   3   3    1.73    1.641876
   4  -3   3    2.36    1.49 111
   4  -3   3    4.38    2.202118
   4  -3   3    0.25    2.142379
   4  -3   3    2.33    2.222678
   4  -3   3    1.67    1.762921
   4   3   4    4.02    1.22 355
   4   3   4   11.92    5.301774
   4   3   4    4.71    1.932110
   4   3   4    7.43    2.312459
   4   3   4    5.05    1.472833
  -4  -3   4    8.06    2.511883
  -4  -3   4   10.27    2.622191
   4  -3  -4    8.05    3.33 141
   4  -3  -4    9.55    2.202514
   4  -3  -4    2.96    1.832735
   4  -3  -4    8.90    2.033023
  -4   3  -4    5.09    1.72 893
  -4   3  -4    5.05    2.271186
  -4   3  -4    8.53    2.451481
  -4  -3  -4    6.23    1.39 383
   4   3  -4    2.59    2.37 262
   4   3  -4    6.49    1.68 579
   4   3  -4    8.43    1.58 938
   4   3  -4    7.94    2.702848
   4   3  -4    8.54    1.993134
  -4   3   4    7.65    1.541067
  -4   3   4    7.74    1.861301
  -4   3   4    7.19    2.351588
  -4   3   4    8.12    2.481892
   4  -3   4   12.13    2.18 115
   4  -3   4   16.10    3.752105
   4  -3   4   11.42    3.862373
   4  -3   4    7.73    2.572676
   4  -3   4   10.27    2.922911
   4   3   5   55.89    7.791768
   4   3   5   47.46    5.332101
   4   3   5   51.08    6.562451
   4   3   5   56.66    5.072843
  -4  -3   5   51.67    5.981898
  -4  -3   5   58.39    6.282202
   4  -3  -5   35.70    6.51 148
   4  -3  -5   33.56    5.76 451
   4  -3  -5   30.43    3.71 725
   4  -3  -5   30.38    3.552751
   4  -3  -5   36.47    3.743037
  -4   3  -5   36.87    3.91 884
  -4   3  -5   35.96    4.431179
  -4   3  -5   42.48    4.701473
  -4  -3  -5   40.21    4.84 748
   4   3  -5   56.05    6.22 262
   4   3  -5   42.15    3.82 572
   4   3  -5   43.98    3.40 921
   4   3  -5   48.63    5.362855
   4   3  -5   44.45    4.123136
  -4   3   5   36.77    3.761318
  -4   3   5   42.72    4.851601
  -4   3   5   42.87    4.841907
   4  -3   5   71.14    7.122095
   4  -3   5   41.14    4.882368
   4  -3   5   39.39    4.632676
   4  -3   5   57.24    6.052903
   4   3   6   -0.27    3.621765
   4   3   6   -0.52    2.412093
   4   3   6    0.95    2.202445
  -4  -3   6    0.57    2.361911
  -4  -3   6    5.79    2.882213
   4  -3  -6   -1.49    2.74 156
   4  -3  -6    0.75    2.90 458
   4  -3  -6    2.76    1.65 740
   4  -3  -6    2.28    1.472768
   4  -3  -6    3.35    1.663051
  -4   3  -6    2.82    1.65 878
  -4   3  -6    4.98    2.371175
  -4   3  -6    1.81    1.951466
  -4  -3  -6    3.56    2.41 758
  -4  -3  -6    9.61    3.541083
   4   3  -6    4.74    3.39 263
   4   3  -6    3.01    1.86 567
   4   3  -6    3.42    1.13 909
   4   3  -6    3.45    2.692863
   4   3  -6    2.46    1.863139
  -4   3   6    4.43    2.101335
  -4   3   6    6.15    3.181613
  -4   3   6    2.27    2.441921
   4  -3   6   11.39    2.932087
   4  -3   6    4.33    2.582365
   4  -3   6    6.06    1.862678
   4  -3   6    4.27    2.532896
   4   3   7   -0.26    3.811762
   4   3   7   -1.07    2.852088
   4   3   7    2.10    2.272442
  -4  -3   7   -2.91    2.501924
  -4  -3   7    0.44    2.822225
   4  -3  -7    0.64    2.88 164
   4  -3  -7    1.63    2.92 465
   4  -3  -7    2.57    1.71 753
   4  -3  -7    1.90    1.913063
  -4   3  -7    0.71    1.45 874
  -4   3  -7    1.74    2.311172
  -4   3  -7    4.81    2.161461
  -4  -3  -7    1.99    2.81 766
  -4  -3  -7   -0.42    3.541086
   4   3  -7    2.53    3.17 265
   4   3  -7    2.33    2.552871
   4   3  -7   -1.37    1.853143
  -4   3   7    2.90    2.101351
  -4   3   7   -0.11    3.031625
  -4   3   7    0.07    2.571933
   4  -3   7   -1.25    2.262082
   4  -3   7    0.04    1.922364
   4  -3   7   -0.88    1.442680
   4  -3   7    1.31    2.272892
   4   3   8   16.03    4.761762
   4   3   8   12.36    4.162084
  -4  -3   8   28.41    3.991935
  -4  -3   8   30.36    4.632235
   4  -3  -8   13.39    3.20 173
   4  -3  -8   18.34    4.55 472
   4  -3  -8   15.98    3.03 765
   4  -3  -8   18.16    3.243075
  -4   3  -8   21.24    3.12 871
  -4   3  -8   22.60    4.161170
  -4   3  -8   17.84    3.161458
  -4  -3  -8   15.61    5.251090
   4   3  -8   20.84    3.73 268
   4   3  -8   15.34    3.38 564
   4   3  -8   25.15    3.963148
  -4   3   8   11.32    3.151367
  -4   3   8   20.81    4.551636
  -4   3   8   25.61    4.471944
   4  -3   8   15.92    2.862079
   4  -3   8   20.18    3.322364
   4  -3   8   18.98    2.862685
   4  -3   8   18.56    3.642888
   4   3   9    4.99    3.921763
   4   3   9    5.98    3.252082
  -4  -3   9    7.75    2.971946
  -4  -3   9   11.07    4.242246
  -4  -3   9    4.86    2.602532
   4  -3  -9    6.46    3.28 182
   4  -3  -9    3.48    3.50 480
   4  -3  -9    4.06    2.46 775
   4  -3  -9    6.19    2.973087
  -4   3  -9    5.25    1.92 871
  -4   3  -9    7.74    3.291170
  -4   3  -9    3.86    2.171457
  -4  -3  -9    4.62    4.44 782
  -4  -3  -9    0.93    4.171094
   4   3  -9   12.03    3.94 273
   4   3  -9    8.98    2.64 564
   4   3  -9    9.02    3.313153
  -4   3   9    3.12    2.831382
  -4   3   9    5.47    3.271647
  -4   3   9   10.80    3.561954
   4  -3   9    6.68    2.202077
   4  -3   9    9.37    2.732365
   4  -3   9    4.66    2.542887
   4   3  10    3.58    3.811765
   4   3  10    5.78    4.192082
  -4  -3  10   -0.60    2.651956
  -4  -3  10    0.01    3.342256
  -4  -3  10    0.06    1.772543
   4  -3 -10    2.17    2.64 192
   4  -3 -10    2.57    3.71 487
   4  -3 -10    1.06    2.123098
  -4   3 -10    1.56    1.81 871
  -4   3 -10    1.07    2.691171
  -4   3 -10    0.03    1.691456
  -4  -3 -10    1.50    4.11 790
  -4  -3 -10    1.31    5.281099
   4   3 -10   -2.94    3.25 278
   4   3 -10    3.06    2.32 565
   4   3 -10   -1.14    3.023158
  -4   3  10    5.87    3.811657
  -4   3  10    1.48    2.941964
   4  -3  10   -1.65    2.022077
   4  -3  10   -1.31    2.082367
   4  -3  10    1.53    2.092886
   4   3  11    2.15    3.351767
   4   3  11    3.35    2.482082
  -4  -3  11    8.74    4.141966
  -4  -3  11    7.35    3.152267
   4  -3 -11    5.44    2.53 203
   4  -3 -11    9.89    3.96 494
   4  -3 -11    5.46    2.673108
  -4   3 -11    2.61    1.89 872
  -4   3 -11    7.10    3.021173
  -4  -3 -11   14.22    4.73 798
  -4  -3 -11    3.39    5.211104
   4   3 -11    2.68    2.89 284
   4   3 -11    7.12    2.83 567
   4   3 -11    9.10    3.093164
  -4   3  11    2.66    3.761668
  -4   3  11    7.84    3.261974
   4  -3  11    2.06    1.902077
   4  -3  11    4.66    2.562370
   4  -3  11    4.42    2.122887
   4   3  12    0.76    2.941771
   4   3  12    4.20    2.122084
  -4  -3  12   10.05    3.861976
  -4  -3  12   11.94    3.362277
   4  -3 -12    9.99    3.33 502
   4  -3 -12    4.79    2.563119
  -4   3 -12    2.76    2.01 875
  -4   3 -12    5.09    2.301176
  -4  -3 -12    3.38    4.24 805
  -4  -3 -12    1.89    4.761110
   4   3 -12    5.81    2.53 570
   4   3 -12   12.80    4.783170
  -4   3  12    5.38    4.041678
  -4   3  12    3.61    2.231984
   4  -3  12    2.51    1.532079
   4  -3  12    2.34    2.192374
   4  -3  12    2.90    1.532889
   4   4   0 3892.31  154.20 303
   4   4   0 3195.24  115.93 650
   4   4   0 3487.53  137.671027
   4   4   0 3471.03  136.282851
  -4  -4   0 2493.54  105.891473
  -4  -4   0 2809.93  121.511824
  -4  -4   0 2344.19  109.902162
   4  -4   0 3634.39  139.46 391
   4  -4   0 3085.60  134.502682
  -4   4   0 4325.47  189.521243
  -4   4   0 4186.02  162.991830
   4   4   1  160.34   13.04 313
   4   4   1  129.63    7.70 669
   4   4   1  148.63   11.231044
   4   4   1  165.43   13.152511
   4   4   1  151.10   10.902851
  -4  -4   1  119.91    8.911842
  -4  -4   1  120.76    9.692172
   4  -4  -1  172.23   16.33 111
   4  -4  -1  213.13   13.742433
   4  -4  -1  142.89   11.492690
   4  -4  -1  177.11   15.142975
  -4   4  -1  173.06   11.61 954
  -4   4  -1  204.49   15.951231
  -4   4  -1  166.88   11.481534
  -4   4  -1  145.20   11.201809
  -4  -4  -1  110.89   10.141450
  -4  -4  -1  110.28   10.361806
   4   4  -1  147.85   11.91 294
   4   4  -1  146.74    9.48 633
   4   4  -1  153.06   10.321008
   4   4  -1  154.01   11.452852
  -4   4   1  183.14   11.60 994
  -4   4   1  167.32   12.951257
  -4   4   1  164.48   12.031559
  -4   4   1  150.60   10.361852
   4  -4   1  208.68   18.29 102
   4  -4   1  147.08   10.18 378
   4  -4   1  162.63   11.232397
   4  -4   1  138.37   13.812676
   4  -4   1  164.32   12.292948
   4   4   2 4019.92  192.01 327
   4   4   2 2805.60  111.02 690
   4   4   2 3546.38  140.771059
   4   4   2 4114.98  160.761793
   4   4   2 2805.00  124.472149
  -4  -4   2 3120.70  141.011860
  -4  -4   2 2820.61  124.752182
   4  -4  -2 3753.95  179.18 117
   4  -4  -2 2572.99  126.732699
   4  -4  -2 3526.67  138.402990
  -4   4  -2 3368.04  134.651220
   4   4  -2 4341.74  173.59 288
   4   4  -2 3448.21  148.12 618
   4   4  -2 3853.40  159.66 988
   4   4  -2 3186.75  138.712855
  -4   4   2 3267.59  122.441014
  -4   4   2 3553.18  135.081272
  -4   4   2 3399.55  132.141572
   4  -4   2 3691.71  137.11 365
   4  -4   2 4032.66  153.452385
   4  -4   2 3277.82  145.012672
   4  -4   2 3354.95  141.262936
   4   4   3  117.62    9.27 344
   4   4   3   90.07    6.56 712
   4   4   3   98.54    9.071073
   4   4   3  124.76   10.331781
   4   4   3   80.90    6.522134
   4   4   3  103.79    9.442492
  -4  -4   3  110.67    9.811877
  -4  -4   3  103.84    9.402192
   4  -4  -3  100.42   12.34 123
   4  -4  -3  108.68   11.53 421
   4  -4  -3   86.15    7.872710
   4  -4  -3   91.55    8.363004
  -4   4  -3  140.10   11.13 922
  -4   4  -3  101.33    7.981210
  -4   4  -3   99.45    8.081511
   4   4  -3  131.84   10.84 284
   4   4  -3   95.83    6.38 606
   4   4  -3  124.06   10.38 970
   4   4  -3  124.57   10.922859
   4   4  -3  122.58    9.053168
  -4   4   3   99.18    6.641034
  -4   4   3  104.96    8.041287
  -4   4   3  112.41    9.291584
  -4   4   3  138.74    8.981891
   4  -4   3  115.60   10.942376
   4  -4   3  103.30    9.922670
   4  -4   3  120.35   10.912925
   4   4   4 4814.35  175.921429
   4   4   4 4078.75  196.201773
   4   4   4 2746.83  150.852484
   4   4   4 4517.62  171.472863
  -4  -4   4 3131.61  153.891892
  -4  -4   4 3228.86  141.402202
   4  -4  -4 2975.59  146.11 130
   4  -4  -4 2995.18  146.42 431
   4  -4  -4 2249.31  102.882723
   4  -4  -4 2679.47  105.623019
  -4   4  -4 2645.30  117.34 911
  -4   4  -4 2696.28  110.521203
  -4   4  -4 2690.37  100.871501
  -4  -4  -4 2515.61  118.06 372
  -4  -4  -4 3258.55  136.09 723
   4   4  -4 4249.81  180.15 282
   4   4  -4 2224.03   97.73 597
   4   4  -4 2964.95  139.862864
   4   4  -4 4099.98  165.923163
  -4   4   4 2560.55   98.121053
  -4   4   4 2675.21  113.001302
  -4   4   4 3310.07  133.401596
  -4   4   4 3455.58  131.881906
   4  -4   4 3042.67  145.302370
   4  -4   4 3014.08  124.922668
   4  -4   4 3530.46  163.202916
   4   4   5  152.68   14.661431
   4   4   5  122.11   12.791767
   4   4   5   81.41    7.232111
   4   4   5   96.76    9.792477
  -4  -4   5  121.02    9.971906
  -4  -4   5  127.07   10.972212
   4  -4  -5   95.77   12.12 137
   4  -4  -5  128.07   13.05 439
   4  -4  -5   77.47    5.892738
   4  -4  -5   90.36    7.363032
  -4   4  -5   94.01    7.51 902
  -4   4  -5   96.22    8.561197
  -4   4  -5   96.30    7.471492
  -4  -4  -5  103.48    8.24 392
  -4  -4  -5  114.65   10.80 734
   4   4  -5  148.15   13.28 281
   4   4  -5   67.85    6.35 590
   4   4  -5  113.74    7.97 938
   4   4  -5  125.90   11.402870
   4   4  -5  174.51   12.713161
  -4   4   5   89.82    6.321070
  -4   4   5   95.70    7.831317
  -4   4   5  113.50   10.651607
   4  -4   5  203.85   17.732105
   4  -4   5   94.96   10.302365
   4  -4   5  125.80   11.172668
   4  -4   5  141.63   13.282909
   4   4   6 3441.01  169.191434
   4   4   6 2600.43  136.821763
  -4  -4   6 3222.79  146.161919
  -4  -4   6 3202.73  145.932222
   4  -4  -6 2435.28  116.50 145
   4  -4  -6 2787.06  118.99 447
   4  -4  -6 1947.64   85.28 725
   4  -4  -6 2282.20  102.703046
  -4   4  -6 2071.37   90.90 895
  -4   4  -6 2263.63   98.561192
  -4   4  -6 2122.18   91.611486
  -4  -4  -6 2747.54  122.57 744
   4   4  -6 3527.53  171.13 281
   4   4  -6 1952.49   90.46 585
   4   4  -6 3234.38  149.332876
   4   4  -6 3522.92  147.743162
  -4   4   6 2420.84  106.131332
  -4   4   6 3087.33  129.621618
   4  -4   6 3667.67  157.572097
   4  -4   6 2309.66   97.242363
   4  -4   6 2872.37  122.792903
   4   4   7   82.46   12.941438
   4   4   7   63.89    8.491761
  -4  -4   7   97.25    8.701931
  -4  -4   7   95.82    9.782231
  -4  -4   7   96.48    9.152524
   4  -4  -7   63.20    7.24 154
   4  -4  -7   86.49    9.95 455
   4  -4  -7   52.39    4.83 739
   4  -4  -7   59.75    5.713058
  -4   4  -7   54.13    5.73 891
  -4   4  -7   65.23    6.721189
  -4   4  -7   57.24    5.061481
   4   4  -7  100.09    8.78 282
   4   4  -7   52.08    5.54 582
   4   4  -7   86.14    7.913163
  -4   4   7   61.80    7.401346
  -4   4   7   90.85    9.771629
  -4   4   7  106.21    8.731944
   4  -4   7   86.13    8.742091
   4  -4   7   71.87    6.812362
   4  -4   7   79.19    7.672672
   4  -4   7   62.41    7.372898
  -4  -4   8 2562.84  115.901942
  -4  -4   8 2796.86  134.222241
  -4  -4   8 2574.83  108.432533
   4  -4  -8 1709.68   96.29 163
   4  -4  -8 2280.28  108.85 463
   4  -4  -8 1410.11   73.32 752
   4  -4  -8 1642.27   81.653070
  -4   4  -8 1444.98   69.35 888
  -4   4  -8 1646.53   84.901187
  -4   4  -8 1362.83   60.811477
  -4  -4  -8 1985.24  116.72 764
  -4  -4  -8 2287.40  117.771083
   4   4  -8 2249.65  112.59 285
   4   4  -8 1460.18   72.11 580
   4   4  -8 2356.95  108.513166
  -4   4   8 1560.28   81.571361
  -4   4   8 2286.72  107.571640
  -4   4   8 2428.28  117.211954
   4  -4   8 1800.37   90.252087
   4  -4   8 1579.79   71.922362
   4  -4   8 1692.60   88.022895
   4   4   9   25.69    6.981762
   4   4   9   31.52    5.572091
  -4  -4   9   79.51    8.381952
  -4  -4   9   70.80    8.962250
  -4  -4   9   64.17    6.882541
   4  -4  -9   39.24    6.24 173
   4  -4  -9   63.53    7.90 471
   4  -4  -9   43.12    5.313082
  -4   4  -9   40.16    4.64 886
  -4   4  -9   39.99    5.911186
  -4  -4  -9   46.03    7.80 773
  -4  -4  -9   65.68    9.191088
   4   4  -9   56.90    6.63 289
   4   4  -9   44.76    5.36 579
   4   4  -9   55.72    6.233169
  -4   4   9   32.82    4.381375
  -4   4   9   60.96    8.231649
  -4   4   9   65.73    7.151964
   4  -4   9   36.37    4.882084
   4  -4   9   48.47    5.762363
   4  -4   9   45.21    5.532681
   4  -4   9   52.39    6.582893
  -4  -4  10 1873.71   85.981962
  -4  -4  10 2263.30  123.562260
  -4  -4  10 1728.29   90.792551
   4  -4 -10 1085.67   76.19 183
   4  -4 -10 1763.99   99.40 479
   4  -4 -10 1344.43   75.233094
  -4   4 -10 1075.99   60.70 886
  -4   4 -10 1172.75   70.531187
  -4  -4 -10 1601.67  103.83 781
  -4  -4 -10 1831.46  109.741093
   4   4 -10 1236.30   73.77 293
   4   4 -10 1198.07   65.22 580
   4   4 -10 1427.68   73.523173
  -4   4  10 1868.50   93.731659
  -4   4  10 1620.30   84.861974
   4  -4  10  925.30   60.182084
   4  -4  10 1147.80   67.482365
   4  -4  10 1028.89   63.982893
   4   4  11   16.03    4.471766
   4   4  11   11.63    3.432091
  -4  -4  11   54.66    7.371972
  -4  -4  11   50.64    8.452270
   4  -4 -11   25.85    5.05 194
   4  -4 -11   44.76    7.83 487
   4  -4 -11   35.86    5.833105
  -4   4 -11   25.55    3.41 887
  -4   4 -11   16.99    3.841188
  -4  -4 -11   40.72    8.80 790
  -4  -4 -11   61.09   10.161099
   4   4 -11   21.72    4.34 299
   4   4 -11   33.03    4.09 581
   4   4 -11   30.50    4.423178
  -4   4  11   39.93    6.731669
  -4   4  11   26.64    4.641984
   4  -4  11   18.76    3.332084
   4  -4  11   22.64    4.522368
   4  -4  11   24.11    4.192893
   4   5   0    7.78    2.22 320
   4   5   0    5.24    1.50 660
   4   5   0    5.58    1.981022
   4   5   0    7.45    2.692871
  -4  -5   0    1.95    1.441840
   4  -5   0    5.55    3.60  99
   4  -5   0    2.69    1.87 383
   4  -5   0    4.71    2.272412
   4  -5   0    3.84    2.412676
   4  -5   0    8.44    2.792964
  -4   5   0    4.40    2.07 979
  -4   5   0    8.84    3.031255
  -4   5   0    4.72    1.701562
   4   5   1    3.07    1.98 330
   4   5   1    3.11    1.45 676
   4   5   1    8.31    2.111037
   4   5   1   11.28    4.101421
   4   5   1    8.43    2.282872
  -4  -5   1    3.00    1.411858
  -4  -5   1    5.23    1.752189
   4  -5  -1    6.00    3.93 104
   4  -5  -1    3.78    1.86 393
   4  -5  -1    7.13    2.712683
   4  -5  -1    4.80    2.622976
  -4   5  -1    6.32    2.18 963
  -4   5  -1    5.76    3.101244
  -4   5  -1    5.32    1.531551
  -4  -5  -1    4.65    1.451822
  -4  -5  -1    3.27    1.482173
   4   5  -1    5.86    2.17 313
   4   5  -1    7.87    1.98 645
   4   5  -1    8.59    2.271007
   4   5  -1    5.05    2.312872
  -4   5   1    7.72    2.20 995
  -4   5   1    2.54    2.621267
  -4   5   1    3.92    1.761573
   4  -5   1    5.92    2.68  95
   4  -5   1    8.70    2.20 371
   4  -5   1    6.51    2.302396
   4  -5   1    6.97    2.802671
   4  -5   1    5.93    2.722952
   4   5   2    6.17    2.42 342
   4   5   2    5.88    1.71 693
   4   5   2   11.26    4.661420
   4   5   2    8.39    2.161796
   4   5   2    7.86    2.502875
  -4  -5   2    4.79    1.541875
  -4  -5   2    7.03    2.032197
   4  -5  -2    8.51    4.34 109
   4  -5  -2    7.10    2.41 403
   4  -5  -2    6.88    2.632692
   4  -5  -2    7.24    2.482990
  -4   5  -2    8.83    2.49 719
  -4   5  -2    9.48    2.57 949
  -4   5  -2    6.49    2.491234
  -4   5  -2    8.26    1.951541
  -4  -5  -2    4.38    1.571805
  -4  -5  -2    7.17    1.842166
   4   5  -2    5.27    1.98 307
   4   5  -2    7.64    2.16 633
   4   5  -2    9.64    2.35 991
   4   5  -2   12.69    3.002873
  -4   5   2    7.54    2.081013
  -4   5   2    6.50    2.361279
  -4   5   2   11.67    2.871584
   4  -5   2   10.07    2.78  92
   4  -5   2    8.76    3.062384
   4  -5   2    4.72    2.862667
   4  -5   2   13.43    3.612941
   4   5   3    6.77    2.03 357
   4   5   3   10.81    1.87 711
   4   5   3    7.20    2.481064
   4   5   3   10.90    5.021420
   4   5   3    8.47    2.891783
   4   5   3    6.47    1.982150
  -4  -5   3    5.84    2.021891
  -4  -5   3    5.53    2.252205
   4  -5  -3    6.41    4.08 116
   4  -5  -3   11.65    3.35 413
   4  -5  -3    5.59    2.162703
   4  -5  -3    6.87    2.073003
  -4   5  -3    9.24    2.54 937
  -4   5  -3    6.75    2.451226
  -4   5  -3    8.99    1.841531
   4   5  -3    6.90    2.08 303
   4   5  -3    5.14    1.82 622
   4   5  -3    7.88    2.29 977
   4   5  -3   11.29    3.222876
  -4   5   3    9.19    2.131029
  -4   5   3    3.14    2.191292
  -4   5   3   11.01    3.131594
   4  -5   3   11.62    3.05  90
   4  -5   3   12.81    3.232376
   4  -5   3   10.93    2.952665
   4  -5   3    7.74    3.292931
   4   5   4    3.18    2.391075
   4   5   4   -2.50    3.331422
   4   5   4    5.85    3.601774
   4   5   4    5.36    1.962137
   4   5   4    4.78    1.972512
  -4  -5   4    3.09    1.811905
  -4  -5   4    4.18    2.162213
   4  -5  -4    1.79    3.98 123
   4  -5  -4    4.31    2.91 422
   4  -5  -4    2.99    1.972715
   4  -5  -4    4.32    2.143017
  -4   5  -4    2.57    1.64 926
  -4   5  -4    5.60    2.071219
  -4   5  -4    4.57    1.521522
  -4  -5  -4    1.82    1.84  14
  -4  -5  -4    3.87    1.56 368
   4   5  -4    6.57    2.27 300
   4   5  -4    2.90    1.68 614
   4   5  -4    7.22    2.17 964
  -4   5   4    8.64    2.161046
  -4   5   4    4.31    2.131305
  -4   5   4    6.30    3.461605
   4  -5   4    7.66    2.41  90
   4  -5   4    3.47    2.562370
   4  -5   4    5.63    2.152664
   4  -5   4   12.70    3.192923
   4   5   5   27.05    5.191424
   4   5   5   25.40    4.931768
   4   5   5    9.83    2.432126
  -4  -5   5   24.15    3.491918
  -4  -5   5   28.04    4.152222
  -4  -5   5   25.56    3.722525
   4  -5  -5   15.43    5.04 130
   4  -5  -5   16.89    3.72 431
   4  -5  -5    6.73    2.022730
   4  -5  -5   17.38    2.593030
  -4   5  -5   19.23    3.15 918
  -4   5  -5   17.86    3.091213
  -4   5  -5   15.96    2.311514
  -4  -5  -5   13.64    2.53 385
  -4  -5  -5   17.91    4.07 727
   4   5  -5   17.54    3.16 298
   4   5  -5   13.32    2.00 607
   4   5  -5   21.64    3.54 953
   4   5  -5   13.43    1.993188
  -4   5   5   14.26    3.161061
  -4   5   5   19.94    3.221319
   4  -5   5   14.93    3.232365
   4  -5   5   30.46    4.652664
   4  -5   5   25.05    5.552916
   4   5   6   14.90    5.461428
   4   5   6    4.11    3.391765
   4   5   6    3.39    2.122117
  -4  -5   6    4.28    2.191930
  -4  -5   6    8.43    3.052231
  -4  -5   6    5.48    2.522530
   4  -5  -6    2.32    3.54 138
   4  -5  -6    3.58    3.34 439
   4  -5  -6    5.89    2.173043
  -4   5  -6    3.35    1.50 912
  -4   5  -6    3.71    2.081208
  -4   5  -6    1.69    1.291508
  -4  -5  -6    1.95    1.71 402
   4   5  -6    4.41    2.29 298
   4   5  -6    3.13    1.33 602
  -4   5   6    2.88    1.951076
  -4   5   6    4.83    2.511332
  -4   5   6    6.09    3.551625
   4  -5   6    5.55    2.292363
   4  -5   6    5.29    2.872665
   4  -5   6    8.38    3.482910
   4   5   7    0.49    5.791433
   4   5   7    3.40    2.232111
  -4  -5   7    2.64    1.951941
  -4  -5   7    4.08    3.342239
  -4  -5   7   -2.57    2.522536
   4  -5  -7   -1.89    2.85 146
   4  -5  -7    5.81    4.65 448
   4  -5  -7   -0.08    1.58 730
   4  -5  -7    3.04    2.103056
  -4   5  -7    1.03    1.37 907
  -4   5  -7    4.45    2.031205
  -4  -5  -7    3.18    3.73 746
   4   5  -7    2.50    1.94 299
   4   5  -7    1.82    1.45 598
   4   5  -7    3.00    1.363184
  -4   5   7    3.33    2.571345
  -4   5   7    4.91    3.311635
   4  -5   7    4.25    2.232362
   4  -5   7    4.32    2.182667
   4  -5   7   -0.30    2.672906
   4   5   8   -2.15    6.501437
   4   5   8    4.82    4.041762
   4   5   8   -0.56    2.592106
  -4  -5   8    5.53    2.021952
  -4  -5   8    4.74    3.362248
  -4  -5   8    2.77    2.432543
   4  -5  -8    9.49    3.41 155
   4  -5  -8    4.53    4.53 456
   4  -5  -8    0.29    1.96 743
   4  -5  -8    3.34    2.113068
  -4   5  -8    4.42    1.63 903
  -4   5  -8    3.93    2.191203
  -4  -5  -8    9.71    4.55 756
   4   5  -8    3.59    2.10 301
   4   5  -8    2.31    1.80 596
  -4   5   8    1.05    2.931356
  -4   5   8    6.05    3.691644
   4  -5   8    4.80    1.942362
   4  -5   8    3.72    2.072671
   4  -5   8    1.23    2.412903
   4   5   9   -1.61    2.282103
  -4  -5   9    0.26    1.721961
  -4  -5   9    1.76    3.092256
  -4  -5   9    3.58    2.352551
   4  -5  -9    1.83    2.81 165
   4  -5  -9    5.22    3.38 464
   4  -5  -9    2.66    2.383080
  -4   5  -9    0.16    1.30 901
  -4   5  -9    0.59    1.881202
  -4  -5  -9    7.09    4.48 765
  -4  -5  -9    4.60    4.451083
   4   5  -9    4.80    2.15 304
   4   5  -9    2.63    1.71 595
   4   5  -9    1.75    1.183187
  -4   5   9    1.43    2.331371
  -4   5   9    0.24    3.921654
   4  -5   9    0.76    2.042363
   4  -5   9    1.49    1.822676
   4  -5   9   -0.55    2.092901
   4   5  10   -0.87    3.321765
  -4  -5  10    3.24    2.352265
  -4  -5  10    0.75    2.092560
   4  -5 -10    1.02    2.27 176
   4  -5 -10    1.46    3.57 472
   4  -5 -10   -1.35    2.023091
  -4   5 -10    1.82    1.31 901
  -4   5 -10    1.65    1.641202
  -4  -5 -10   -4.04    4.02 774
  -4  -5 -10    4.46    5.191088
   4   5 -10   -0.20    1.72 308
   4   5 -10    3.74    1.79 595
   4   5 -10    0.88    1.433189
  -4   5  10    2.44    2.391384
  -4   5  10    1.87    3.391663
   4  -5  10   -0.33    1.982365
   4  -5  10    2.36    1.932900
   4   5 -11    1.50    1.233193
   4   6   0 1057.44   54.27 336
   4   6   0 1436.85   62.90 669
   4   6   0 1866.03   93.141023
  -4  -6   0 1012.11   56.552201
  -4  -6   0 1484.83   72.332530
   4  -6   0 1337.29   75.48 380
   4  -6   0 1537.38   72.712674
   4  -6   0 1606.70   79.252968
  -4   6   0 1622.75   75.75 985
  -4   6   0 1504.37   76.131266
   4   6   1   34.99    4.16 345
   4   6   1   41.94    4.31 683
   4   6   1   49.39    5.731035
  -4  -6   1   29.70    4.492206
  -4  -6   1   45.82    5.632529
   4  -6  -1   52.65    7.86 100
   4  -6  -1   36.07    4.91 389
   4  -6  -1   43.34    5.012680
   4  -6  -1   42.74    5.422979
  -4   6  -1   38.33    4.44 972
  -4   6  -1   39.03    5.111257
  -4   6  -1   29.58    3.141570
  -4  -6  -1   18.85    3.032196
  -4  -6  -1   34.62    5.422532
   4   6  -1   29.59    3.99 329
   4   6  -1   32.69    4.21 657
   4   6  -1   56.52    6.761010
  -4   6   1   53.44    5.47 999
  -4   6   1   35.88    5.501277
  -4   6   1   35.57    3.771588
   4  -6   1   57.69    7.65  91
   4  -6   1   38.45    5.44 370
   4  -6   1   25.88    4.282399
   4  -6   1   37.32    5.442957
   4   6   2 2086.10   89.98 697
   4   6   2 2518.48  119.301047
  -4  -6   2 1931.72   88.952212
  -4  -6   2 2424.78  105.572530
   4  -6  -2 2304.96  138.71 105
   4  -6  -2 1956.83  106.93 399
   4  -6  -2 2093.85  106.212689
   4  -6  -2 2096.68   98.382992
  -4   6  -2 2184.88  101.83 960
  -4   6  -2 2030.13   87.391248
  -4   6  -2 1564.51   60.071561
  -4  -6  -2 1896.41   99.142534
   4   6  -2 1752.61   82.52 323
   4   6  -2 2036.07  101.32 646
   4   6  -2 3012.43  147.03 998
  -4   6   2 2097.93   92.231014
  -4   6   2 1883.33   92.551287
   4  -6   2 2035.82   99.402666
   4  -6   2 2249.87  120.552947
   4   6   3   42.53    4.45 712
   4   6   3   55.14    6.701059
  -4  -6   3   49.95    5.392219
  -4  -6   3   50.74    6.382532
   4  -6  -3   41.05    8.23 111
   4  -6  -3   35.25    6.31 408
   4  -6  -3   32.82    6.182698
   4  -6  -3   44.41    5.373004
  -4   6  -3   45.51    5.03 950
  -4   6  -3   39.92    4.751241
  -4   6  -3   31.71    2.881553
  -4  -6  -3   26.99    3.992541
   4   6  -3   35.03    4.52 319
   4   6  -3   45.38    4.93 637
   4   6  -3   55.71    6.21 986
  -4   6   3   47.82    5.761029
  -4   6   3   37.39    5.311299
  -4   6   3   57.69    6.441606
   4  -6   3   68.64    7.29  87
   4  -6   3   27.63    6.172378
   4  -6   3   53.39    7.132663
   4  -6   3   49.95    6.062938
   4   6   4 1458.44   77.851070
  -4  -6   4 1318.14   67.942226
   4  -6  -4 1097.93   76.44 118
   4  -6  -4 1131.67   64.55 417
   4  -6  -4  917.30   45.103017
  -4   6  -4 1007.12   51.75 940
  -4   6  -4 1012.69   51.051234
  -4  -6  -4  860.34   52.80 367
   4   6  -4 1099.16   51.37 316
   4   6  -4  889.97   46.56 629
   4   6  -4 1670.21   93.53 975
  -4   6   4 1091.58   57.561043
  -4   6   4 1116.92   59.081310
   4  -6   4 1059.65   65.782372
   4  -6   4 1548.42   91.442930
   4   6   5   20.76    4.571773
  -4  -6   5   38.89    5.062233
  -4  -6   5   37.95    5.042538
   4  -6  -5   28.15    6.47 126
   4  -6  -5   24.66    5.28 426
   4  -6  -5   20.87    3.633030
  -4   6  -5   20.84    3.54 933
  -4   6  -5   22.99    3.481229
  -4  -6  -5   16.42    2.97 382
   4   6  -5   24.04    3.58 315
   4   6  -5   15.32    2.22 622
  -4   6   5   23.86    3.601057
  -4   6   5   15.39    3.651322
  -4   6   5   41.26    6.561625
   4  -6   5   23.63    4.402368
   4  -6   5   32.68    5.152662
   4  -6   5   31.99    6.192924
   4   6   6 1864.25  106.451424
   4  -6  -6  942.13   67.22 133
   4  -6  -6 1493.59   83.03 434
   4  -6  -6 1208.58   58.963042
  -4   6  -6 1031.94   52.41 926
  -4   6  -6 1301.40   61.981225
  -4  -6  -6 1246.42   78.04 730
   4   6  -6 1418.62   65.14 314
   4   6  -6 1008.39   49.98 617
  -4   6   6 1047.03   57.191071
  -4   6   6 1354.00   70.291334
   4  -6   6 1396.15   74.882365
   4  -6   6 1712.07   92.362918
   4   6   7   32.11    7.641429
   4   6   7   16.68    4.191766
  -4  -6   7   40.58    5.212248
  -4  -6   7   34.79    4.812548
   4  -6  -7   18.80    4.93 142
   4  -6  -7   14.55    6.06 443
   4  -6  -7   17.10    2.72 724
   4  -6  -7   18.17    3.813055
  -4   6  -7   16.97    2.88 922
  -4   6  -7   21.43    3.491222
  -4  -6  -7   12.03    3.80 740
   4   6  -7   21.88    3.60 315
   4   6  -7   22.24    3.13 613
  -4   6   7   28.78    5.171346
  -4   6   7   38.17    6.651642
   4  -6   7   19.03    3.832364
   4  -6   7   34.44    5.842666
   4  -6   7   23.38    4.702914
  -4  -6   8 1223.46   65.902256
  -4  -6   8 1017.26   57.972554
   4  -6  -8  703.40   52.94 151
   4  -6  -8  907.81   64.15 451
   4  -6  -8  566.53   39.413067
  -4   6  -8  559.11   34.82 918
  -4   6  -8  647.92   37.311219
  -4  -6  -8  928.51   59.44 751
   4   6  -8  696.38   42.89 316
   4   6  -8  574.53   36.38 611
  -4   6   8 1049.56   60.201651
   4  -6   8  753.27   47.662364
   4  -6   8  711.50   46.762911
   4   6   9    6.26    3.721766
  -4  -6   9   28.01    4.712264
  -4  -6   9   25.23    4.202561
   4  -6  -9    3.72    4.02 459
   4  -6  -9   10.20    3.053079
  -4   6  -9   10.46    2.29 916
  -4   6  -9   13.60    2.391219
  -4  -6  -9    5.06    3.83 761
   4   6  -9   14.52    2.45 319
   4   6  -9   13.27    2.49 609
  -4   6   9   12.17    3.661370
  -4   6   9   25.68    5.721659
   4  -6   9   18.23    3.902365
   4  -6   9   16.50    3.432673
   4  -6   9   17.86    3.592910
   4  -6 -10  584.75   52.26 171
   4   6 -10  444.55   28.96 323
   4   7   0    3.03    2.35 350
   4   7   0    6.55    2.27 679
   4   7   0    8.05    3.091025
  -4  -7   0    6.18    2.652546
   4  -7   0   12.47    4.79  95
   4  -7   0    0.33    2.09 381
   4  -7   0   12.51    3.492674
   4  -7   0    6.39    3.012973
  -4   7   0    8.64    2.65 993
  -4   7   0    2.83    2.701278
  -4   7   0    4.92    1.521597
   4   7   1    4.70    2.22 358
   4   7   1    1.79    2.02 690
   4   7   1    1.70    2.331036
  -4  -7   1    0.13    1.362225
  -4  -7   1    4.33    2.352545
   4  -7  -1    5.39    4.69  99
   4  -7  -1    3.51    2.28 389
   4  -7  -1    4.24    3.222680
   4  -7  -1    3.10    2.412984
  -4   7  -1    4.26    2.37 981
  -4   7  -1    3.64    2.231269
  -4  -7  -1    3.39    2.542549
   4   7  -1    1.07    1.90 344
   4   7  -1    6.35    2.74 668
   4   7  -1    2.43    2.301015
  -4   7   1    7.22    2.641005
  -4   7   1    1.51    2.321286
  -4   7   1    3.02    1.691604
   4  -7   1    4.93    4.04  91
   4  -7   1    3.87    2.11 372
   4  -7   1   -2.67    2.592670
   4  -7   1    7.79    3.052963
   4   7   2    0.44    1.70 703
   4   7   2    0.89    2.701047
  -4  -7   2    2.96    2.282545
   4  -7  -2    4.69    4.72 104
   4  -7  -2   -2.73    2.44 398
   4  -7  -2   -1.40    2.822688
   4  -7  -2   -0.70    2.222996
  -4   7  -2   -0.49    2.30 971
  -4   7  -2    1.75    1.831262
  -4  -7  -2   -0.30    2.49   8
  -4  -7  -2   -0.35    1.652554
   4   7  -2    2.36    1.90 338
   4   7  -2    0.69    2.31 658
  -4   7   2    3.00    2.341018
  -4   7   2    0.24    2.861296
  -4   7   2    3.70    1.951612
   4  -7   2    3.31    3.23  89
   4  -7   2    1.71    2.362666
   4  -7   2    0.11    2.602954
   4   7   3   17.85    3.26 716
   4   7   3   23.82    5.021058
  -4  -7   3   15.49    3.392234
  -4  -7   3   18.93    3.652546
   4  -7  -3   19.48    6.03 110
   4  -7  -3   12.04    3.72 407
   4  -7  -3   10.36    2.992697
   4  -7  -3   12.92    3.093008
  -4   7  -3   10.97    3.05 961
  -4   7  -3   11.26    2.671255
  -4  -7  -3    5.09    2.31  19
   4   7  -3   11.24    2.57 334
   4   7  -3    8.67    2.29 650
   4   7  -3   21.01    4.73 994
  -4   7   3   10.42    3.011030
  -4   7   3    9.86    3.071306
  -4   7   3   19.10    3.371620
   4  -7   3   21.39    4.77  87
   4  -7   3   16.03    4.432664
   4  -7   3   15.54    4.352946
   4   7   4    6.91    3.441068
  -4  -7   4    2.82    2.172240
  -4  -7   4   -0.54    2.182548
   4  -7  -4   -0.42    4.59 117
   4  -7  -4   -1.24    2.99 415
   4  -7  -4    0.37    1.953020
  -4   7  -4   -1.26    1.69 953
  -4   7  -4    1.00    1.671249
  -4  -7  -4    0.27    1.75 369
   4   7  -4    1.63    1.78 332
  -4   7   4    0.60    1.991043
  -4   7   4    1.96    2.901316
  -4   7   4   -0.20    1.881627
   4  -7   4   -0.40    2.53  86
   4  -7   4    1.20    1.982377
   4  -7   4    0.60    2.622663
   4  -7   4   -1.71    2.562938
   4   7   5    0.29    4.861420
  -4  -7   5    0.19    1.972245
  -4  -7   5    0.18    2.132551
   4  -7  -5    2.36    4.50 123
   4  -7  -5    2.64    3.84 423
   4  -7  -5    2.62    1.853032
  -4   7  -5   -0.05    1.46 946
  -4   7  -5    0.23    1.641244
  -4  -7  -5    1.00    1.48 383
   4   7  -5    0.50    1.46 330
   4   7  -5    0.22    1.40 637
  -4   7   5   -0.20    1.831056
   4  -7   5   -1.06    1.562373
   4  -7   5    1.54    2.702663
   4  -7   5    1.86    3.382932
   4   7   6    3.76    4.291424
  -4  -7   6    2.73    2.302252
  -4  -7   6    1.63    2.432555
   4  -7  -6   -0.67    3.34 131
   4  -7  -6    0.53    3.63 432
   4  -7  -6    1.15    1.943044
  -4   7  -6    0.11    1.39 941
  -4   7  -6    2.14    1.641240
  -4  -7  -6    1.48    1.88 397
  -4  -7  -6   -1.54    2.50 728
   4   7  -6    0.68    1.36 329
   4   7  -6    0.33    1.32 632
  -4   7   6   -0.88    2.651069
  -4   7   6    1.47    2.191337
  -4   7   6   -2.21    2.991643
   4  -7   6   -0.71    1.832370
   4  -7   6    2.06    2.492664
   4  -7   6    1.39    2.192927
   4   7   7    7.37    6.071428
  -4  -7   7   11.62    3.162258
  -4  -7   7   10.54    2.922560
   4  -7  -7    5.98    3.83 139
   4  -7  -7    3.98    4.09 440
   4  -7  -7    4.78    2.07 722
   4  -7  -7    4.13    2.263057
  -4   7  -7    4.41    1.83 936
  -4   7  -7    8.10    2.101237
  -4  -7  -7    3.57    3.10 738
   4   7  -7    5.93    1.90 330
   4   7  -7    5.15    1.74 628
  -4   7   7    9.17    3.781348
  -4   7   7   12.51    4.131651
   4  -7   7    2.69    2.132369
   4  -7   7   10.16    3.042666
   4  -7   7    8.32    2.782923
   4   7   8    4.22    5.131433
  -4  -7   8    0.57    1.882265
  -4  -7   8    3.75    2.232565
   4  -7  -8    1.08    2.95 148
   4  -7  -8   -1.27    3.27 448
   4  -7  -8    0.16    1.523069
  -4   7  -8    1.41    1.17 933
  -4   7  -8   -0.30    1.081236
   4   7  -8    0.37    1.06 331
   4   7  -8    0.98    1.21 625
  -4   7   8    0.65    2.951359
  -4   7   8    1.22    3.461658
   4  -7   8   -0.72    1.992369
   4  -7   8    1.90    1.712921
   4   8   0  545.29   40.64 688
   4   8   0  778.47   54.141030
  -4  -8   0  389.64   34.17   3
  -4  -8   0  525.85   35.972562
   4  -8   0  435.97   32.41 384
   4  -8   0  706.98   48.242676
   4  -8   0  571.24   39.772980
  -4   8   0  620.67   41.151001
   4   8   1    4.89    2.74 699
   4   8   1    1.41    2.541039
  -4  -8   1    2.63    2.392560
   4  -8  -1    0.53    4.02 100
   4  -8  -1    1.82    2.76 392
   4  -8  -1    3.84    3.072682
   4  -8  -1    1.29    2.382991
  -4   8  -1    3.50    2.69 992
  -4   8  -1    2.45    1.841281
  -4  -8  -1    1.45    2.64  11
  -4  -8  -1    0.83    1.832565
   4   8  -1    0.32    1.79 357
   4   8  -1    2.84    2.42 679
  -4   8   1    4.09    2.281011
  -4   8   1    3.62    2.951297
   4  -8   1    5.43    4.03  93
   4  -8   1   -0.24    2.312671
   4  -8   1    1.14    2.682971
   4   8   2 1038.38   67.63 710
   4  -8  -2  753.30   55.13 399
   4  -8  -2  885.84   62.702689
   4  -8  -2  680.14   50.683002
  -4   8  -2  971.08   58.88 981
   4   8  -2  686.45   40.43 352
   4   8  -2  824.97   49.02 670
  -4   8   2  862.04   48.441022
  -4   8   2 1014.35   56.641305
   4  -8   2 1024.98   58.252669
   4  -8   2  913.16   58.052962
   4   8   3   -0.19    3.171059
  -4  -8   3    2.07    1.592250
  -4  -8   3    2.68    2.172560
   4  -8  -3   -1.86    4.79 110
   4  -8  -3   -0.72    2.65 407
   4  -8  -3    0.66    1.523013
  -4   8  -3    3.46    2.02 973
  -4   8  -3    1.06    1.631269
  -4  -8  -3    2.19    1.74  30
   4   8  -3   -0.67    1.58 349
   4   8  -3   -1.37    1.51 662
  -4   8   3    1.64    1.971034
  -4   8   3    3.84    3.111314
   4  -8   3   -2.78    3.01  90
   4  -8   3    1.83    2.142666
   4  -8   3    3.36    2.862954
   4   8   4  629.20   49.151069
  -4  -8   4  495.67   32.022254
   4  -8  -4  362.71   36.95 117
   4  -8  -4  366.38   34.14 415
  -4   8  -4  391.41   27.05 965
  -4   8  -4  425.19   27.041264
   4   8  -4  373.65   26.28 346
   4   8  -4  323.21   24.03 656
  -4   8   4  426.19   31.111046
  -4   8   4  456.06   29.151323
   4  -8   4  583.75   42.082948
  -4  -8   5    3.67    1.702259
  -4  -8   5    2.45    1.952564
   4  -8  -5    1.57    3.98 123
   4  -8  -5    2.00    3.17 423
   4  -8  -5    1.92    1.573036
  -4   8  -5    2.35    1.44 959
  -4   8  -5    0.08    1.531259
  -4  -8  -5    1.95    1.95 385
   4   8  -5    1.88    1.42 344
   4   8  -5    0.75    1.05 650
  -4   8   5    3.08    1.921058
  -4   8   5    5.58    3.181333
  -4   8   5    0.80    2.021647
   4  -8   5    3.51    2.702665
   4  -8   5    2.09    2.732942
   4  -8  -6  419.58   43.07 131
  -4   8  -6  489.86   30.31 954
  -4   8  -6  431.14   29.191256
   4   8  -6  523.93   36.57 344
   4   8  -6  436.00   29.32 646
  -4   8   6  478.89   32.101069
  -4   8   6  571.77   41.921342
   4  -8   6  704.64   48.182937
   4   9   0    5.50    2.84 698
  -4  -9   0    0.33    2.18  16
  -4  -9   0    3.71    1.942578
   4  -9   0   11.96    4.92 100
   4  -9   0    3.30    3.002680
   4  -9   0    3.53    1.972989
  -4   9   0    3.36    2.081009
  -4   9   0    6.57    2.411300
   4   9   1    1.77    2.45 707
  -4  -9   1    3.99    2.80  11
   4  -9  -1    5.97    4.33 103
   4  -9  -1    0.77    2.472685
   4  -9  -1   -0.18    1.502999
  -4   9  -1    1.60    2.441000
  -4   9  -1    2.13    2.151294
   4   9  -1    2.36    2.06 689
  -4   9   1    3.39    2.181019
  -4   9   1    2.88    2.371307
   4  -9   1    5.94    3.59  97
   4  -9   1    1.51    1.962675
   4  -9   1    2.49    2.482980
   4   9   2   -1.85    2.02 717
  -4  -9   2    2.39    2.47   6
  -4  -9   2    0.42    1.592574
   4  -9  -2    1.63    4.53 108
   4  -9  -2    0.43    2.55 403
   4  -9  -2   -0.61    1.723009
  -4   9  -2   -0.61    1.88 992
  -4   9  -2    0.42    1.531288
  -4  -9  -2    1.29    1.76  31
   4   9  -2    0.40    1.24 682
  -4   9   2    1.76    1.521029
  -4   9   2   -1.87    2.121315
   4  -9   2   -1.24    2.71  95
   4  -9   2   -2.23    1.812672
   4  -9   2    1.50    2.542972
   4   9   3   -0.21    2.981063
  -4  -9   3    2.22    2.16   3
  -4  -9   3    0.38    1.582574
   4  -9  -3    0.28    4.68 113
   4  -9  -3    1.61    1.76 410
   4  -9  -3    2.79    1.533020
  -4   9  -3    2.26    1.67 984
  -4   9  -3    1.55    1.331283
  -4  -9  -3   -1.38    1.72 367
   4   9  -3    0.28    1.12 675
  -4   9   3    1.01    2.041039
  -4   9   3   -0.02    2.641323
   4  -9   3    0.39    2.20  94
   4  -9   3    1.90    1.912670
   4  -9   3    3.80    2.812964
   4  -9  -4    0.95    3.19 418
   5   0   0    1.94    2.13 202
   5   0   0   -1.31    2.642458
   5   0   0    1.48    1.822758
   5   0   0    0.91    0.973004
  -5   0   0   -1.99    1.431195
  -5   0   0    1.50    2.041500
  -5   0   0    0.62    2.381804
   5   0   1   37.30    4.20 208
   5   0   1   33.12    4.582149
   5   0   1   49.20    6.482445
   5   0   1   34.10    5.182752
   5   0   1   40.83    4.512987
  -5   0   1   35.60    3.081221
  -5   0   1   38.65    5.111516
  -5   0   1   46.14    5.981821
   5   0  -1   35.40    5.66 199
   5   0  -1   53.15    3.62 558
   5   0  -1   37.03    5.452472
   5   0  -1   33.90    4.782764
   5   0  -1   34.06    3.833020
  -5   0  -1   47.09    5.371176
  -5   0  -1   47.08    6.381485
   5   0   2   -0.10    1.13 218
   5   0   2    0.05    2.592135
   5   0   2    1.09    2.292433
   5   0   2    0.43    1.222969
  -5   0   2    0.16    0.801251
  -5   0   2    3.33    2.261533
  -5   0   2    0.31    2.261837
   5   0  -2    0.79    2.31 199
   5   0  -2    0.10    1.62 538
   5   0  -2    3.10    2.312487
   5   0  -2    2.07    2.132772
   5   0  -2    1.93    1.243034
  -5   0  -2    1.84    2.521162
  -5   0  -2    0.26    3.011472
   5   0   3   71.14    4.96 236
   5   0   3   52.18    6.822122
   5   0   3   59.09    7.282424
   5   0   3   43.64    5.262747
   5   0   3   51.80    4.982953
  -5   0   3   52.53    5.141551
  -5   0   3   49.93    5.501854
   5   0  -3   40.18    6.24 199
   5   0  -3   66.12    5.53 528
   5   0  -3   53.39    5.322502
   5   0  -3   38.90    5.732781
   5   0  -3   44.21    4.853048
  -5   0  -3   69.31    7.561151
  -5   0  -3   56.89    8.131461
   5   0   4   -0.30    2.542112
   5   0   4   -0.77    1.482746
   5   0   4   -1.03    0.972938
  -5   0   4    1.75    1.591568
  -5   0   4    2.60    1.491869
   5   0  -4   -2.73    2.46 202
   5   0  -4    0.48    2.152518
   5   0  -4    0.05    1.742790
   5   0  -4   -1.10    1.473060
  -5   0  -4    0.83    1.64 839
  -5   0  -4   -0.55    3.231144
  -5   0  -4   -2.21    5.051452
   5   0   5   24.01    5.082104
   5   0   5   20.98    4.402410
   5   0   5   16.57    2.672747
   5   0   5   12.04    1.942925
  -5   0   5   17.97    2.511585
  -5   0   5   25.25    3.441884
  -5   0   5   17.76    2.792175
   5   0  -5   24.14    4.05 205
   5   0  -5   30.98    4.69 520
   5   0  -5   28.50    4.032801
   5   0  -5   20.01    3.053071
  -5   0  -5   20.82    3.33 833
  -5   0  -5   21.60    4.771140
  -5   0  -5   15.76    5.141446
   5   0   6   -2.02    3.382097
   5   0   6    0.08    3.262406
   5   0   6    0.63    1.602915
  -5   0   6   -0.30    1.741601
  -5   0   6    0.74    2.311897
  -5   0   6   -1.29    1.692190
   5   0  -6    0.73    2.92 209
   5   0  -6   -0.07    2.96 520
   5   0  -6    2.32    2.282812
   5   0  -6    0.82    1.653081
  -5   0  -6   -1.32    2.09 830
  -5   0  -6   -0.30    4.121137
   5   0   7   23.06    4.421798
   5   0   7   27.48    5.382092
   5   0   7   35.46    7.042403
   5   0   7   20.46    2.912908
  -5   0   7   29.00    4.041616
  -5   0   7   29.27    5.011910
  -5   0   7   24.83    3.282205
   5   0  -7   41.54    5.95 214
   5   0  -7   44.15    5.77 521
   5   0  -7   48.46    6.402825
   5   0  -7   30.26    4.493091
  -5   0  -7   32.15    5.31 830
  -5   0  -7   33.24    6.851136
   5   0   8    0.30    2.711796
   5   0   8    0.38    3.492089
   5   0   8    1.00    2.472402
  -5   0   8   -0.44    2.461631
  -5   0   8    2.21    3.421922
  -5   0   8   -1.45    2.022220
   5   0  -8   -1.41    3.17 219
   5   0  -8    0.20    3.34 523
   5   0  -8   -0.29    2.302838
   5   0  -8    0.99    2.643100
  -5   0  -8    0.17    3.42 832
  -5   0  -8   -0.90    4.291136
   5   0   9    8.20    2.821795
   5   0   9    6.60    3.042087
   5   0   9   12.42    3.452402
  -5   0   9    8.24    2.581644
  -5   0   9   13.39    4.161933
  -5   0   9   11.97    2.792234
   5   0  -9   10.62    3.41 226
   5   0  -9   16.71    4.70 526
   5   0  -9   14.83    3.563109
  -5   0  -9    9.74    4.21 834
  -5   0  -9   10.46    5.681137
   5   0  10    1.40    1.901795
   5   0  10   -0.98    2.852086
   5   0  10    1.24    2.082403
  -5   0  10   -2.13    2.581658
  -5   0  10   -1.35    3.121944
  -5   0  10    0.82    1.622248
   5   0 -10   -2.15    3.04 233
   5   0 -10    0.40    3.53 529
   5   0 -10   -1.78    2.263118
  -5   0 -10    4.72    3.86 837
  -5   0 -10    6.90    5.051139
   5   0  11    7.04    3.212087
   5   0  11    8.95    2.772405
  -5   0  11   12.06    4.491955
   5   0 -11    5.30    3.79 240
   5   0 -11   13.75    4.36 534
  -5   0 -11   10.30    4.08 841
  -5   0 -11   18.42    5.921142
   5   0  12   -1.22    1.791799
   5   0  12    0.99    2.072088
  -5   0  12    1.22    2.911965
   5   0 -12    0.24    2.98 249
   5   0 -12    1.58    3.40 538
   5   0 -12    2.56    3.123135
  -5   0 -12   -1.36    3.24 845
  -5   0 -12    2.67    4.261146
   5   1   0 2527.89  110.69 230
   5   1   0 2485.29   90.04 623
   5   1   0 2530.29  120.622470
   5   1   0 2317.03  103.282780
   5   1   0 2402.09   98.973031
  -5  -1   0 2977.91  114.001180
  -5  -1   0 2558.02  113.881493
   5  -1   0 3193.39  144.16 177
   5  -1   0 2846.02  128.062446
   5  -1   0 2244.53  111.202739
   5  -1   0 2608.56  114.722988
  -5   1   0 2441.86  111.851209
  -5   1   0 2553.26  129.691509
  -5   1   0 3148.12  135.091806
   5   1   1   -0.97    1.68 238
   5   1   1    2.46    2.402151
   5   1   1    0.17    2.142458
   5   1   1    2.26    1.952775
   5   1   1    1.51    0.893014
  -5  -1   1    2.49    1.011210
  -5  -1   1    6.17    2.311511
  -5  -1   1    3.53    2.151822
   5  -1  -1    1.09    2.91 177
   5  -1  -1    1.51    1.25 519
   5  -1  -1    1.34    2.262462
   5  -1  -1    1.11    1.982746
   5  -1  -1    0.97    1.423003
  -5   1  -1    2.95    1.901191
  -5   1  -1    5.20    2.531495
  -5  -1  -1    1.23    2.581159
  -5  -1  -1    3.71    2.431478
   5   1  -1   -0.36    2.40 224
   5   1  -1    1.59    1.25 588
   5   1  -1    2.11    2.122483
   5   1  -1    2.95    1.762785
   5   1  -1    2.91    1.043045
  -5   1   1    1.90    1.891229
  -5   1   1    6.81    2.871524
  -5   1   1   -1.75    1.851823
   5  -1   1    2.95    1.82 180
   5  -1   1    3.88    3.202151
   5  -1   1    3.64    2.762433
   5  -1   1    4.13    1.872732
   5  -1   1    5.75    2.002972
   5   1   2 4570.96  181.592137
   5   1   2 5675.98  237.182447
   5   1   2 3671.35  174.612772
  -5  -1   2 4952.09  205.531530
  -5  -1   2 5331.71  204.361838
   5  -1  -2 4757.58  215.70 178
   5  -1  -2 6351.73  228.15 507
   5  -1  -2 4463.98  171.692478
   5  -1  -2 3838.75  171.332753
   5  -1  -2 4243.03  159.313018
  -5   1  -2 4661.48  180.18 907
  -5   1  -2 5484.62  204.791178
  -5   1  -2 5574.88  251.691483
  -5  -1  -2 7705.09  306.181145
  -5  -1  -2 5403.25  231.691464
   5   1  -2 4517.56  202.16 221
   5   1  -2 5429.17  173.45 567
   5   1  -2 4427.16  194.472497
   5   1  -2 3935.86  175.722792
   5   1  -2 4162.92  169.493057
  -5   1   2 4239.06  173.131253
  -5   1   2 5874.30  240.861540
  -5   1   2 5485.91  223.381839
   5  -1   2 5708.80  229.472422
   5  -1   2 4128.60  186.852729
   5  -1   2 5085.96  200.452957
   5   1   3  115.77    8.85 271
   5   1   3   65.16    6.262124
   5   1   3   69.31    8.552438
  -5  -1   3   52.76    4.871549
  -5  -1   3   56.13    5.101854
   5  -1  -3   43.98    6.85 180
   5  -1  -3   70.14    6.60 502
   5  -1  -3   47.70    6.082495
   5  -1  -3   48.24    5.522763
   5  -1  -3   49.28    5.133032
  -5   1  -3   62.05    5.34 880
  -5   1  -3   47.97    5.351168
  -5   1  -3   77.17    9.521472
  -5  -1  -3   57.20    4.74 816
  -5  -1  -3   73.15    7.251135
  -5  -1  -3   72.72    8.451453
   5   1  -3   41.26    5.44 221
   5   1  -3   78.16    5.93 554
   5   1  -3   64.39    7.472512
   5   1  -3   52.05    6.042799
   5   1  -3   48.59    4.783068
  -5   1   3   37.52    3.201279
  -5   1   3   50.74    5.341555
  -5   1   3   53.27    5.841856
   5  -1   3   56.31    7.892123
   5  -1   3   67.09    8.292413
   5  -1   3   52.94    6.542726
   5  -1   3   48.70    5.932943
   5   1   4 2365.57   97.822114
   5   1   4 2656.27  136.412430
   5   1   4 1834.12   90.842771
   5   1   4 2020.50   91.652955
  -5  -1   4 1675.18   79.001568
  -5  -1   4 2174.91   93.501869
  -5  -1   4 2261.02   87.892166
   5  -1  -4 2059.58  111.92 183
   5  -1  -4 3072.38  127.60 500
   5  -1  -4 2139.74   90.542513
   5  -1  -4 2020.56   89.212773
   5  -1  -4 2019.11   89.273045
  -5   1  -4 2706.37  113.131160
  -5   1  -4 2958.01  141.981463
  -5  -1  -4 2186.90   99.82 809
  -5  -1  -4 3197.99  142.821127
  -5  -1  -4 2680.74  146.051444
   5   1  -4 2271.98  103.22 221
   5   1  -4 2999.19  118.39 545
   5   1  -4 2100.92  105.582807
   5   1  -4 2128.40   92.363079
  -5   1   4 1917.74   87.641571
  -5   1   4 2225.65   97.341871
   5  -1   4 2508.34  120.202113
   5  -1   4 2229.42  131.082405
   5  -1   4 2465.53  113.742725
   5  -1   4 1793.24   91.492930
   5   1   5    7.86    3.511798
   5   1   5    7.45    3.372106
   5   1   5    4.58    3.562424
   5   1   5    3.36    1.872773
  -5  -1   5    4.45    1.631587
  -5  -1   5    8.25    2.292180
   5  -1  -5    2.17    3.31 187
   5  -1  -5    3.21    2.53 500
   5  -1  -5    4.74    2.262785
   5  -1  -5    5.95    1.743057
  -5   1  -5    8.63    4.001155
  -5   1  -5   11.37    3.441456
  -5  -1  -5    2.89    2.03 807
  -5  -1  -5    9.90    4.631125
   5   1  -5    2.80    2.88 223
   5   1  -5    7.35    2.50 541
   5   1  -5    6.33    2.172817
   5   1  -5    5.48    1.843088
  -5   1   5    3.50    1.961586
  -5   1   5    3.77    1.961886
  -5   1   5    4.52    1.632171
   5  -1   5    4.90    3.182104
   5  -1   5    9.10    3.982400
   5  -1   5    7.78    2.342724
   5  -1   5    3.35    1.882920
   5   1   6 3555.39  174.121793
   5   1   6 3926.52  174.622099
   5   1   6 4353.09  210.092419
   5   1   6 3861.15  152.812777
  -5  -1   6 3019.49  137.181605
  -5  -1   6 3903.18  162.921897
  -5  -1   6 3519.23  137.152194
   5  -1  -6 3891.76  178.97 193
   5  -1  -6 4615.28  178.18 502
   5  -1  -6 3321.66  148.802798
   5  -1  -6 3337.99  150.803068
  -5   1  -6 4721.35  195.06 851
  -5   1  -6 5399.20  223.241151
  -5   1  -6 4249.52  180.651451
  -5  -1  -6 3672.26  165.02 809
   5   1  -6 3632.70  167.92 226
   5   1  -6 5175.31  212.50 538
   5   1  -6 3941.43  162.882827
   5   1  -6 3191.25  145.483097
  -5   1   6 3241.65  135.961601
  -5   1   6 3955.49  156.971900
  -5   1   6 3124.23  135.702188
   5  -1   6 4797.78  204.902098
   5  -1   6 4285.95  206.142396
   5  -1   6 3610.35  138.112727
   5   1   7   17.29    4.761790
   5   1   7   25.31    4.592094
   5   1   7   26.17    5.892416
  -5  -1   7   22.87    3.691621
  -5  -1   7   37.78    5.011910
  -5  -1   7   27.97    4.012207
   5  -1  -7   23.41    4.76 198
   5  -1  -7   23.78    4.83 505
   5  -1  -7   16.14    3.172812
   5  -1  -7   24.68    3.353079
  -5   1  -7   24.98    4.84 849
  -5   1  -7   34.76    6.961149
  -5   1  -7   27.71    5.651447
  -5  -1  -7   16.88    3.87 812
   5   1  -7   26.00    4.84 230
   5   1  -7   33.71    6.21 538
   5   1  -7   29.64    4.582838
   5   1  -7   20.82    3.683105
  -5   1   7   28.12    3.921614
  -5   1   7   27.94    4.641912
  -5   1   7   25.02    3.982206
   5  -1   7   32.16    5.222093
   5  -1   7   21.71    5.572393
   5  -1   7   20.26    3.392730
   5  -1   7   20.56    3.182906
   5   1   8 1168.46   66.241788
   5   1   8 1344.45   70.802091
   5   1   8 1798.45  108.292414
  -5  -1   8 1477.90   74.801637
  -5  -1   8 1989.02   83.331922
  -5  -1   8 1739.41   79.072221
   5  -1  -8 1489.77   74.65 205
   5  -1  -8 1977.10   93.48 508
   5  -1  -8 1385.29   64.512827
   5  -1  -8 1631.10   84.013089
  -5   1  -8 1818.86   96.69 848
  -5   1  -8 2016.40  108.821149
  -5   1  -8 1634.74   82.081445
  -5  -1  -8 1689.15   90.41 815
  -5  -1  -8 1822.08  101.141124
   5   1  -8 1782.39   89.04 235
   5   1  -8 2462.09  114.39 538
   5   1  -8 1818.78   93.332850
   5   1  -8 1574.44   81.003113
  -5   1   8 1385.82   73.151628
  -5   1   8 1505.82   71.542222
   5  -1   8 1220.37   68.982089
   5  -1   8 1366.08   75.572392
   5   1   9    0.27    2.661788
   5   1   9    0.06    2.932089
   5   1   9   -0.62    3.022414
  -5  -1   9    2.14    3.201933
  -5  -1   9    3.23    2.652234
   5  -1  -9   -1.08    2.54 212
   5  -1  -9    0.89    4.58 512
   5  -1  -9    2.16    3.113099
  -5   1  -9    2.38    3.60 849
  -5   1  -9    6.94    4.991149
  -5   1  -9   -2.65    3.871443
  -5  -1  -9    3.27    3.49 819
  -5  -1  -9   10.96    5.171126
   5   1  -9    2.92    2.99 240
   5   1  -9    7.06    3.60 540
   5   1  -9    1.72    2.982863
   5   1  -9    1.44    2.543121
  -5   1   9   -0.07    2.931641
  -5   1   9    2.88    3.661936
   5  -1   9    3.25    2.512087
   5  -1   9   -1.28    3.022393
   5  -1   9    1.48    1.632899
   5   1  10 1402.70   80.582088
   5   1  10 1581.63  107.692415
  -5  -1  10 2442.32  113.592247
   5  -1 -10 2001.26  116.92 220
   5  -1 -10 2554.54  126.23 517
   5  -1 -10 2121.98  115.423109
  -5   1 -10 2899.07  157.861151
  -5   1 -10 1830.86   98.681443
   5   1 -10 2539.95  132.63 246
   5   1 -10 3207.08  157.71 543
   5   1 -10 2413.08  133.573129
  -5   1  10 2078.98  106.441653
   5  -1  10 1396.89   77.652087
   5  -1  10 1813.92  100.512394
   5   1  11   -2.72    2.071789
   5   1  11    1.70    2.542088
   5   1  11    0.39    2.122417
  -5  -1  11    0.24    2.401954
  -5  -1  11    1.79    1.902259
   5  -1 -11    2.21    3.23 522
   5  -1 -11    2.39    3.183118
  -5   1 -11    0.09    3.13 854
  -5   1 -11   -1.04    4.801153
  -5   1 -11   -1.15    2.901445
  -5  -1 -11   -0.98    3.60 828
  -5  -1 -11   -4.28    4.901132
   5   1 -11    1.78    2.67 254
   5   1 -11   -2.28    2.86 546
   5   1 -11   -1.85    2.693137
  -5   1  11   -0.11    2.351665
  -5   1  11   -0.17    2.701957
   5  -1  11    0.96    2.312087
   5  -1  11    0.85    2.142396
   5   1  12  327.09   26.372089
   5  -1 -12  497.17   41.53 237
   5  -1 -12  705.28   50.27 528
  -5   1 -12  512.67   38.14 857
  -5   1 -12  468.66   29.901447
  -5  -1 -12  648.79   50.79 834
   5   1 -12  621.19   43.79 262
   5   1 -12  858.32   61.66 550
   5   1 -12  777.25   50.993145
   5  -1  12  423.41   29.962088
   5   2   0   23.09    3.66 255
   5   2   0   22.52    2.40 636
   5   2   0   27.23    4.702485
   5   2   0   21.26    3.032802
  -5  -2   0   24.86    2.851163
  -5  -2   0   22.12    3.201488
  -5  -2   0   19.68    3.441810
   5  -2   0   31.52    6.12 155
   5  -2   0   26.51    3.892438
   5  -2   0   19.21    3.922722
   5  -2   0   31.48    3.752978
  -5   2   0   22.94    3.431221
  -5   2   0   24.45    4.451520
  -5   2   0   25.54    4.601811
   5   2   1   25.18    4.12 265
   5   2   1   17.56    1.41 671
   5   2   1   23.08    3.182155
   5   2   1   22.74    4.462473
  -5  -2   1   19.28    2.871508
  -5  -2   1   26.67    3.651826
   5  -2  -1   26.09    5.51 156
   5  -2  -1   28.46    2.78 479
   5  -2  -1   28.11    4.422454
   5  -2  -1   20.65    3.642729
   5  -2  -1   20.79    3.312992
  -5   2  -1   18.70    1.89 954
  -5   2  -1   17.60    3.271206
  -5   2  -1   24.05    4.671507
  -5  -2  -1   31.03    4.091141
  -5  -2  -1   21.54    3.571472
   5   2  -1   23.67    4.18 248
   5   2  -1   23.51    2.30 609
   5   2  -1   23.18    4.272497
   5   2  -1   17.71    2.892806
   5   2  -1   12.83    1.613081
  -5   2   1   22.41    3.101238
  -5   2   1   23.14    3.961533
  -5   2   1   24.09    4.731828
   5  -2   1   17.94    3.272155
   5  -2   1   28.07    4.482424
   5  -2   1   20.30    4.322716
   5  -2   1   21.83    3.532964
   5   2   2   23.17    4.28 279
   5   2   2   15.55    2.892141
   5   2   2   14.47    3.022463
  -5  -2   2    6.85    2.021529
  -5  -2   2    9.72    2.561842
   5  -2  -2    6.79    3.39 159
   5  -2  -2    8.74    2.18 476
   5  -2  -2   11.05    2.532471
   5  -2  -2    7.27    2.382738
   5  -2  -2    6.00    2.053007
  -5   2  -2    7.14    1.67 924
  -5   2  -2    7.52    2.631194
  -5   2  -2    5.04    3.481495
  -5  -2  -2   10.18    4.361126
  -5  -2  -2   13.38    3.211458
   5   2  -2    6.78    3.02 244
   5   2  -2    9.48    1.70 589
   5   2  -2    8.21    3.102510
   5   2  -2    6.35    2.462811
   5   2  -2    7.91    1.383088
  -5   2   2   10.73    2.001258
  -5   2   2    9.84    2.721548
  -5   2   2   12.49    3.471845
   5  -2   2    8.27    2.14 159
   5  -2   2   12.21    3.392140
   5  -2   2    8.35    3.382413
   5  -2   2    7.24    2.872712
   5  -2   2    9.60    2.522951
   5   2   3   19.04    3.03 299
   5   2   3   11.64    2.242129
   5   2   3   16.36    3.342454
  -5  -2   3    9.35    1.611550
  -5  -2   3   12.86    2.391857
  -5  -2   3   16.26    2.932162
   5  -2  -3   11.86    3.70 162
   5  -2  -3   15.08    3.35 477
   5  -2  -3   12.61    2.922490
   5  -2  -3   10.75    2.552748
   5  -2  -3   10.26    2.203021
  -5   2  -3   10.38    2.09 902
  -5   2  -3    7.44    2.661184
  -5   2  -3   11.01    3.411484
  -5  -2  -3   -0.26    3.851120
  -5  -2  -3   10.77    3.861447
   5   2  -3    8.46    2.46 242
   5   2  -3    8.95    2.00 576
   5   2  -3   15.26    3.142818
   5   2  -3   10.06    1.583095
  -5   2   3    9.64    1.821278
  -5   2   3    8.06    2.511562
  -5   2   3    9.51    2.731861
   5  -2   3   12.09    3.472127
   5  -2   3    6.15    3.692404
   5  -2   3   10.25    3.042709
   5  -2   3    8.13    2.912938
   5   2   4   20.10    4.651799
   5   2   4    8.46    3.202118
   5   2   4   12.58    3.562446
   5   2   4   13.13    2.712798
  -5  -2   4    8.29    1.511572
  -5  -2   4   17.28    2.421872
  -5  -2   4   18.49    3.252175
   5  -2  -4   12.10    3.25 167
   5  -2  -4   14.41    3.02 479
   5  -2  -4   11.47    2.872510
   5  -2  -4   11.98    2.532758
   5  -2  -4   11.14    1.773034
  -5   2  -4    9.47    1.88 887
  -5   2  -4   14.23    3.011176
  -5   2  -4   15.01    3.591476
  -5  -2  -4    6.70    2.69 784
  -5  -2  -4    6.90    3.931115
   5   2  -4   17.05    3.39 241
   5   2  -4   13.21    2.39 567
   5   2  -4   20.33    2.563102
  -5   2   4   14.96    2.121299
  -5   2   4   13.71    2.801576
  -5   2   4   19.04    3.421877
   5  -2   4    8.73    3.462117
   5  -2   4   11.37    3.992397
   5  -2   4   15.30    3.252708
   5  -2   4   10.57    2.672928
   5   2   5   20.34    5.171792
   5   2   5   14.63    3.492110
   5   2   5   19.54    3.052802
  -5  -2   5   13.04    1.951593
  -5  -2   5   13.05    2.811886
  -5  -2   5   24.09    3.542187
   5  -2  -5   15.57    4.88 172
   5  -2  -5   25.01    4.08 482
   5  -2  -5   14.58    2.692771
   5  -2  -5   18.28    2.963046
  -5   2  -5   14.88    2.30 877
  -5   2  -5   20.81    4.201170
  -5   2  -5   17.10    3.951468
  -5  -2  -5   20.18    3.39 787
  -5  -2  -5   14.74    5.511112
   5   2  -5   18.25    3.10 242
   5   2  -5   19.58    3.00 560
   5   2  -5   15.07    3.002833
   5   2  -5   17.62    2.863108
  -5   2   5   11.40    1.901320
  -5   2   5   13.89    3.401589
  -5   2   5   19.75    3.711891
  -5   2   5   14.19    2.182169
   5  -2   5   19.40    5.172108
   5  -2   5   13.97    4.922392
   5  -2   5   17.33    3.562708
   5  -2   5   17.75    3.012919
   5   2   6    8.85    3.731788
   5   2   6    9.17    3.292103
   5   2   6   11.54    3.712435
  -5  -2   6    6.05    2.051613
  -5  -2   6   11.35    3.421899
  -5  -2   6   14.06    3.502200
   5  -2  -6    8.23    3.84 178
   5  -2  -6    8.21    3.09 486
   5  -2  -6   13.71    2.562785
   5  -2  -6   11.22    2.743058
  -5   2  -6    8.78    2.42 870
  -5   2  -6    6.93    3.951167
  -5   2  -6   13.34    3.691463
  -5  -2  -6    9.71    2.92 791
  -5  -2  -6    5.35    4.741112
   5   2  -6   10.15    3.80 244
   5   2  -6   16.64    3.03 557
   5   2  -6   11.23    3.382842
   5   2  -6   11.60    2.363115
  -5   2   6    6.49    1.831340
  -5   2   6    5.92    2.811603
  -5   2   6    9.70    3.271904
  -5   2   6    3.24    2.002190
   5  -2   6   17.86    4.312101
   5  -2   6    7.78    3.792388
   5  -2   6   10.98    2.442710
   5  -2   6    8.59    2.522912
   5   2   7    3.05    3.521785
   5   2   7    1.70    4.112098
   5   2   7    3.94    3.542431
  -5  -2   7    8.75    2.971912
  -5  -2   7    8.00    2.972212
   5  -2  -7    4.59    3.00 185
   5  -2  -7   10.41    4.19 490
   5  -2  -7    6.41    2.202800
   5  -2  -7    7.48    2.233070
  -5   2  -7    4.27    2.26 867
  -5   2  -7    8.38    3.591164
  -5   2  -7    6.09    3.241459
  -5  -2  -7    6.82    4.881112
   5   2  -7   12.65    3.86 247
   5   2  -7   11.56    3.99 555
   5   2  -7    9.81    2.592851
   5   2  -7    7.53    2.133121
  -5   2   7    8.13    3.031917
   5  -2   7    6.06    3.372095
   5  -2   7    8.27    1.752712
   5  -2   7    5.41    2.002907
   5   2   8    0.21    2.881783
   5   2   8    4.98    3.602095
   5   2   8   -1.70    3.392429
  -5  -2   8    6.40    3.421924
  -5  -2   8    4.27    3.242224
   5  -2  -8    8.88    3.29 192
   5  -2  -8    3.44    3.34 495
   5  -2  -8    1.22    2.443081
  -5   2  -8    3.37    2.25 865
  -5   2  -8    3.06    3.511163
  -5   2  -8   -0.70    2.951456
  -5  -2  -8    4.20    3.38 800
  -5  -2  -8    6.47    4.391114
   5   2  -8   11.19    3.53 251
   5   2  -8    5.11    4.19 554
   5   2  -8    6.14    3.722862
   5   2  -8    4.23    2.053128
  -5   2   8    2.05    2.781628
  -5   2   8    3.89    3.641929
   5  -2   8    1.53    2.492092
   5  -2   8    3.23    3.202386
   5  -2   8    4.16    1.982903
   5   2   9    3.95    3.801783
   5   2   9    7.55    3.552093
   5   2   9    8.97    3.712429
  -5  -2   9   10.97    3.041935
  -5  -2   9   10.14    3.572236
   5  -2  -9   11.02    3.14 200
   5  -2  -9    7.35    4.34 501
   5  -2  -9    6.98    3.153091
  -5   2  -9    2.79    2.19 864
  -5   2  -9   12.65    4.031163
  -5  -2  -9    7.51    4.14 806
  -5  -2  -9    3.78    5.091116
   5   2  -9   13.33    3.46 255
   5   2  -9   10.47    4.83 555
   5   2  -9    9.90    3.142873
   5   2  -9   10.29    3.113135
  -5   2   9   13.31    3.171640
  -5   2   9    5.31    3.281940
   5  -2   9    6.53    3.502090
   5  -2   9   11.32    3.052386
   5  -2   9    4.90    2.072901
   5   2  10    5.50    3.481784
   5   2  10    3.03    3.102092
  -5  -2  10   11.30    3.041946
  -5  -2  10   11.08    3.372247
   5  -2 -10    2.73    3.08 208
   5  -2 -10    7.16    3.28 506
   5  -2 -10    8.08    3.233101
  -5   2 -10    2.13    2.42 865
  -5   2 -10    5.60    3.851164
  -5   2 -10    2.38    3.191454
  -5  -2 -10    6.45    3.42 812
  -5  -2 -10   12.15    4.681120
   5   2 -10   10.17    3.87 261
   5   2 -10    8.25    4.16 556
   5   2 -10    3.79    3.533141
  -5   2  10    6.57    2.981651
  -5   2  10    2.27    3.351951
   5  -2  10    4.19    2.382089
   5  -2  10    6.93    3.232387
   5  -2  10    2.96    1.992900
   5   2  11    1.05    2.371785
   5   2  11    1.38    2.982092
  -5  -2  11    7.59    3.081956
  -5  -2  11    3.02    2.332259
   5  -2 -11    5.37    3.23 217
   5  -2 -11    5.90    3.15 512
   5  -2 -11    3.30    2.563111
  -5   2 -11    7.00    2.82 867
  -5   2 -11    0.54    3.381166
  -5   2 -11    4.05    2.531455
  -5  -2 -11    0.51    3.74 818
   5   2 -11    6.72    3.42 267
   5   2 -11   10.74    3.90 559
   5   2 -11    8.69    3.393148
  -5   2  11   -0.25    2.851663
  -5   2  11    5.23    2.911961
   5  -2  11    0.22    2.192089
   5  -2  11    2.41    2.232390
   5  -2  11    2.62    1.512900
   5   3   0 5369.37  212.57 278
   5   3   0 3043.85  109.62 646
   5   3   0 3448.24  162.132500
   5   3   0 2668.62  116.912823
  -5  -3   0 2767.23  111.011487
  -5  -3   0 2819.99  114.741817
   5  -3   0 3154.97  124.662432
   5  -3   0 2892.22  145.522710
   5  -3   0 3160.26  143.772973
  -5   3   0 2790.31  110.25 986
  -5   3   0 3240.21  148.611233
  -5   3   0 3706.33  161.791532
  -5   3   0 3301.79  147.821819
   5   3   1   70.45    8.41 288
   5   3   1   45.01    2.98 672
   5   3   1   73.44    8.282490
   5   3   1   47.30    5.262821
  -5  -3   1   41.68    4.441508
  -5  -3   1   49.13    5.311832
   5  -3  -1   62.76    9.58 141
   5  -3  -1   65.58    5.54 448
   5  -3  -1   67.11    7.412448
   5  -3  -1   46.31    6.032716
   5  -3  -1   60.84    6.032987
  -5   3  -1   45.51    4.32 959
  -5   3  -1   56.16    6.221220
  -5   3  -1   55.19    6.751520
  -5   3  -1   54.69    6.031803
  -5  -3  -1   74.45    6.581121
  -5  -3  -1   47.00    5.731469
  -5  -3  -1   48.13    5.541802
   5   3  -1   69.70    7.13 271
   5   3  -1   58.84    5.61 625
   5   3  -1   54.06    7.212511
   5   3  -1   42.84    5.032826
  -5   3   1   55.35    5.631248
  -5   3   1   54.50    6.891544
  -5   3   1   62.17    6.491837
   5  -3   1   67.86    7.57 137
   5  -3   1   64.57    7.992418
   5  -3   1   53.26    7.452704
   5  -3   1   53.94    6.122960
   5   3   2 6094.45  231.92 302
   5   3   2 3698.70  143.332148
   5   3   2 4566.02  197.262481
   5   3   2 3652.61  146.682821
  -5  -3   2 3890.27  161.471531
  -5  -3   2 3369.23  139.201848
  -5  -3   2 4120.10  173.132163
   5  -3  -2 4270.86  195.70 145
   5  -3  -2 4456.59  164.65 452
   5  -3  -2 3720.94  131.392725
   5  -3  -2 3224.68  121.263000
  -5   3  -2 3913.37  158.48 937
  -5   3  -2 3811.11  162.081209
  -5   3  -2 4375.09  175.001509
  -5  -3  -2 5634.19  220.551113
  -5  -3  -2 3465.01  152.091455
   5   3  -2 5191.62  217.75 265
   5   3  -2 4813.52  189.04 608
[truncated: 135,068 more chars]
